# Supplementary material for: Exploring the Causal Link Between Plasma Lipidome and Trigeminal Neuralgia Using Bidirectional Mendelian Randomization
Source: Pain Res Manag. 2025 Jul 25;2025:8746245. doi: 10.1155/prm/8746245 (PMC12316502; doi:10.1155/prm/8746245)
Supplement: Supporting Information — Additional supporting information can be found online in the Supporting Information section. [file 8746245.f1.xlsx]

## Sheet: Sheet1
supplementary material
Exposure	Data source	chromosome	base_pair_location	effect_allele	other_allele	beta	standard_error	effect_allele_frequency	neg_log_10_p_value	rsid	n	pval	F-value
Sterol ester (27:1_14:0)	GCST90277238	1	72791134	A	G	0.798673	0.179051	0.00253532	5.08118	rs41289170	7174	8.29510265675254e-06	19.89685816
Sterol ester (27:1_14:0)	GCST90277238	2	27212506	A	G	0.0884663	0.0187861	0.723361	5.59642	rs11608	7174	2.53270130853366e-06	22.17596196
Sterol ester (27:1_14:0)	GCST90277238	2	224951925	T	A	-0.380271	0.0776759	0.0124697	5.99964	rs116778355	7174	1.00083402545996e-06	23.96700826
Sterol ester (27:1_14:0)	GCST90277238	3	195507255	C	G	0.0895928	0.0184847	0.711291	5.89319	rs2686446	7174	1.27881788390711e-06	23.49207649
Sterol ester (27:1_14:0)	GCST90277238	5	174326694	C	T	0.08746	0.0193	0.753417	5.22601	rs2964094	7174	5.94272628809657e-06	20.53545491
Sterol ester (27:1_14:0)	GCST90277238	7	17920067	C	G	-0.180786	0.0374551	0.0526965	5.84945	rs55764039	7174	1.41434163261044e-06	23.29741146
Sterol ester (27:1_14:0)	GCST90277238	8	125487789	G	C	-0.0841313	0.017007	0.409958	6.11309	rs28601761	7174	7.70745692996858e-07	24.4714541
Sterol ester (27:1_14:0)	GCST90277238	9	27742537	A	T	0.0790219	0.0178603	0.375095	5.00846	rs10812660	7174	9.80703741699694e-06	19.57570611
Sterol ester (27:1_14:0)	GCST90277238	10	122133760	G	A	-0.186648	0.041025	0.0466472	5.26312	rs80195215	7174	5.45613039426564e-06	20.69900655
Sterol ester (27:1_14:0)	GCST90277238	11	26008522	C	T	0.0770731	0.0174349	0.373402	5.00084	rs12787616	7174	9.98063879098924e-06	19.5418976
Sterol ester (27:1_14:0)	GCST90277238	11	61796827	T	G	-0.0805303	0.0168544	0.435753	5.74369	rs4246215	7174	1.80431241398579e-06	22.82927085
Sterol ester (27:1_14:0)	GCST90277238	12	101754541	T	G	-0.0868074	0.0167419	0.521115	6.65468	rs7957768	7174	2.21472608028767e-07	26.88462669
Sterol ester (27:1_14:0)	GCST90277238	12	120950756	C	T	-0.0795863	0.0169855	0.584877	5.54688	rs1696359	7174	2.83871360394429e-06	21.95431838
Sterol ester (27:1_14:0)	GCST90277238	13	111318086	A	G	-0.0802807	0.0181579	0.300314	5.00218	rs2479959	7174	9.94989149794502e-06	19.54749277
Sterol ester (27:1_14:0)	GCST90277238	15	93906166	C	T	0.481467	0.10268	0.00683692	5.55371	rs75922719	7174	2.79443714318102e-06	21.98676484
Sterol ester (27:1_14:0)	GCST90277238	16	11851921	A	C	0.0762666	0.017021	0.577731	5.12218	rs7198817	7174	7.54787697412268e-06	20.07699118
Sterol ester (27:1_14:0)	GCST90277238	19	19269704	G	A	-0.233998	0.037881	0.0535314	9.16163	rs187429064	7174	6.8923547474288e-10	38.15763247
Sterol ester (27:1_14:0)	GCST90277238	19	44908684	C	T	0.141695	0.0214612	0.189202	10.3633	rs429358	7174	4.33233991349585e-11	43.59142311
Sterol ester (27:1_14:0)	GCST90277238	20	1965583	C	A	0.0898031	0.0192	0.264138	5.52907	rs6045698	7174	2.95754403507405e-06	21.87661884
Sterol ester (27:1_14:0)	GCST90277238	20	44413724	T	C	-0.186306	0.0372912	0.0524109	6.22259	rs1800961	7174	5.98970580456878e-07	24.95979221
Sterol ester (27:1_14:0)	GCST90277238	22	43503538	C	T	0.0859271	0.0175818	0.34448	5.981	rs62232045	7174	1.04471007716124e-06	23.8854616
Sterol ester (27:1_15:0)	GCST90277239	1	30991480	T	C	-0.0855163	0.019051	0.690792	5.13784387334084	rs1999811	6428	7.28041484711507e-06	20.14940612
Sterol ester (27:1_15:0)	GCST90277239	1	209576196	C	T	0.461682	0.1022	0.00774436	5.19614960996258	rs17014799	6428	6.36576189210236e-06	20.40723162
Sterol ester (27:1_15:0)	GCST90277239	2	98354059	T	A	-0.460114	0.100221	0.00871159	5.34753078384121	rs139857433	6428	4.49230481000849e-06	21.07722502
Sterol ester (27:1_15:0)	GCST90277239	3	39848105	G	A	0.0818243	0.0182405	0.373339	5.13153147203502	rs930917	6428	7.3870072959961e-06	20.12292551
Sterol ester (27:1_15:0)	GCST90277239	4	26516933	C	G	-0.329819	0.0703035	0.0169738	5.55769583262637	rs113844909	6428	2.7688802105973e-06	22.00885494
Sterol ester (27:1_15:0)	GCST90277239	5	40282763	T	C	-0.232251	0.0457192	0.039223	6.41107367892718	rs115686032	6428	3.8808452109051e-07	25.80583644
Sterol ester (27:1_15:0)	GCST90277239	5	63595335	G	T	0.331858	0.073829	0.0141722	5.15009050099449	rs150680623	6428	7.07798273593574e-06	20.20461647
Sterol ester (27:1_15:0)	GCST90277239	5	65839152	A	G	0.0915064	0.0201311	0.258515	5.25382296172037	rs2100040	6428	5.57412929610037e-06	20.66178925
Sterol ester (27:1_15:0)	GCST90277239	5	175777765	T	C	-0.77953	0.166027	0.00354114	5.56608832253418	rs55662279	6428	2.71588688234731e-06	22.04490471
Sterol ester (27:1_15:0)	GCST90277239	7	50678097	T	C	-0.104831	0.0222633	0.198499	5.59351154127287	rs2237478	6428	2.54969632932362e-06	22.17177079
Sterol ester (27:1_15:0)	GCST90277239	7	104180833	C	T	-0.327174	0.0712658	0.0164837	5.34761872846774	rs146236963	6428	4.49139521044716e-06	21.07634204
Sterol ester (27:1_15:0)	GCST90277239	8	4035643	C	G	-0.128048	0.0288078	0.1092	5.04859800603826	rs62502692	6428	8.94132732695263e-06	19.75720075
Sterol ester (27:1_15:0)	GCST90277239	8	138441693	G	A	0.0795716	0.0176489	0.530951	5.17804910479555	rs985679	6428	6.63668026562793e-06	20.32735617
Sterol ester (27:1_15:0)	GCST90277239	10	129461219	T	C	0.108913	0.0231637	0.177621	5.58030358892399	rs61859797	6428	2.62842997361694e-06	22.1077008
Sterol ester (27:1_15:0)	GCST90277239	11	61796827	T	G	-0.0839972	0.0178315	0.435753	5.59870966118139	rs4246215	6428	2.51936063264235e-06	22.18982427
Sterol ester (27:1_15:0)	GCST90277239	14	48229919	T	C	-0.103103	0.0230826	0.182401	5.09279639220661	rs12589429	6428	8.07613570349973e-06	19.95138976
Sterol ester (27:1_15:0)	GCST90277239	17	14664504	A	G	0.367188	0.0816077	0.0128033	5.15932687523441	rs77201364	6428	6.92904089868681e-06	20.24485559
Sterol ester (27:1_15:0)	GCST90277239	19	30685856	A	T	-0.254003	0.0565114	0.0256515	5.14977264173267	rs140283718	6428	7.08316499354024e-06	20.20252063
Sterol ester (27:1_15:0)	GCST90277239	21	41477170	A	G	0.0838738	0.0185436	0.636441	5.20811450623269	rs2104810	6428	6.19277774558444e-06	20.45806424
Sterol ester (27:1_15:0)	GCST90277239	22	36797580	G	C	-0.105432	0.0238214	0.823268	5.01080254544526	rs28582101	6428	9.75433023308849e-06	19.58891251
Sterol ester (27:1_16:0)	GCST90277240	1	55039974	T	G	-0.390076	0.0464416	0.0332154	16.2710573875355	rs11591147	7174	5.35725862189994e-17	70.54790378
Sterol ester (27:1_16:0)	GCST90277240	1	56335870	A	G	-0.286076	0.0529001	0.0276041	7.18150049388177	rs3005923	7174	6.5841468119062e-08	29.24488133
Sterol ester (27:1_16:0)	GCST90277240	1	154043206	A	G	-0.255545	0.0566816	0.0224149	5.17897565918652	rs7517801	7174	6.62253619854018e-06	20.32593695
Sterol ester (27:1_16:0)	GCST90277240	2	21041028	A	G	0.109442	0.0183824	0.284591	8.56167836433348	rs1367117	7174	2.74360531594818e-09	35.44570492
Sterol ester (27:1_16:0)	GCST90277240	3	3342886	C	T	0.667411	0.142441	0.00335823	5.54677386778039	rs56767222	7174	2.83939708551892e-06	21.95415331
Sterol ester (27:1_16:0)	GCST90277240	3	76900144	C	T	-0.0870049	0.0193877	0.252312	5.13608931603978	rs13085650	7174	7.30988734502097e-06	20.13885813
Sterol ester (27:1_16:0)	GCST90277240	4	37043069	G	C	0.0759481	0.0164832	0.557801	5.38303783844564	rs10031375	7174	4.13963606155627e-06	21.23003796
Sterol ester (27:1_16:0)	GCST90277240	4	72899760	A	G	0.246542	0.0442136	0.0377859	7.59402772472414	rs74915447	7174	2.54666767185848e-08	31.09353316
Sterol ester (27:1_16:0)	GCST90277240	4	73424911	T	C	0.223614	0.0408223	0.0451481	7.35195761206157	rs79146711	7174	4.44674666414653e-08	30.00565011
Sterol ester (27:1_16:0)	GCST90277240	4	74487710	C	A	0.329844	0.0507206	0.0281159	10.0775925279238	rs138270540	7174	8.36387381581474e-11	42.29104457
Sterol ester (27:1_16:0)	GCST90277240	4	164639807	G	T	-0.118707	0.0247376	0.134469	5.78818896429826	rs28627829	7174	1.62858726975188e-06	23.02700914
Sterol ester (27:1_16:0)	GCST90277240	5	118775347	C	T	0.267501	0.0586745	0.0218452	5.28247236442352	rs10078182	7174	5.21828308822344e-06	20.78509553
Sterol ester (27:1_16:0)	GCST90277240	6	72631607	T	G	-0.0894847	0.0202012	0.216592	5.01896880235058	rs10943045	7174	9.57262834032832e-06	19.62199841
Sterol ester (27:1_16:0)	GCST90277240	6	124502870	G	A	0.0796407	0.0170558	0.585521	5.51240620082108	rs1336770	7174	3.07322104969233e-06	21.80348662
Sterol ester (27:1_16:0)	GCST90277240	6	152650134	T	C	0.223109	0.0463116	0.0333766	5.82939506077855	rs141836086	7174	1.48117010936736e-06	23.20890273
Sterol ester (27:1_16:0)	GCST90277240	9	136677616	G	C	-0.0857586	0.0177474	0.647094	5.86082100293415	rs2236514	7174	1.3777772109972e-06	23.34994649
Sterol ester (27:1_16:0)	GCST90277240	10	7162916	G	A	-0.0760645	0.0169241	0.579699	5.15015339161422	rs10795530	7174	7.07695784036301e-06	20.20006952
Sterol ester (27:1_16:0)	GCST90277240	10	52079201	T	C	0.750765	0.165482	0.00275845	5.23643405833872	rs117010856	7174	5.80184258858402e-06	20.58289762
Sterol ester (27:1_16:0)	GCST90277240	11	43971474	A	G	0.0788357	0.0171069	0.616811	5.38455285070769	rs7932326	7174	4.1252203291445e-06	21.23749174
Sterol ester (27:1_16:0)	GCST90277240	11	61770929	C	G	-0.0827319	0.0170498	0.44432	5.90501900703014	rs174527	7174	1.2444601464026e-06	23.54547297
Sterol ester (27:1_16:0)	GCST90277240	11	61803311	C	T	-0.205939	0.0168412	0.407429	33.3212811569082	rs174547	7174	4.77220227124112e-34	149.5309637
Sterol ester (27:1_16:0)	GCST90277240	11	62406721	G	A	0.0943278	0.0211284	0.803552	5.08906730186902	rs3017103	7174	8.14578040481088e-06	19.93178485
Sterol ester (27:1_16:0)	GCST90277240	11	88314021	A	G	-0.0734591	0.0165984	0.46338	5.01116399796575	rs538047	7174	9.74621532347163e-06	19.58658645
Sterol ester (27:1_16:0)	GCST90277240	11	116780399	T	C	-0.104776	0.0192073	0.752713	7.29586594451603	rs11604424	7174	5.05980821105171e-08	29.75712639
Sterol ester (27:1_16:0)	GCST90277240	12	4796048	G	A	0.169729	0.0365147	0.0562963	5.46766485086307	rs9788072	7174	3.4067098729173e-06	21.60611241
Sterol ester (27:1_16:0)	GCST90277240	12	19677962	T	G	-0.0959824	0.0194188	0.245604	6.10389199738201	rs10841310	7174	7.87241540688214e-07	24.43084186
Sterol ester (27:1_16:0)	GCST90277240	12	53231170	G	C	0.109375	0.0236843	0.14734	5.40435213131614	rs7487904	7174	3.94137600861666e-06	21.32627598
Sterol ester (27:1_16:0)	GCST90277240	12	101714807	T	C	-0.0849918	0.0167283	0.491434	6.41462993037876	rs10860778	7174	3.84919638827672e-07	25.81371063
Sterol ester (27:1_16:0)	GCST90277240	15	53458377	C	T	0.0861242	0.0166516	0.538374	6.62439159127171	rs7167665	7174	2.37469812166613e-07	26.75090395
Sterol ester (27:1_16:0)	GCST90277240	16	73349244	T	C	-0.084548	0.0170407	0.557252	6.14556946339296	rs9924448	7174	7.15204991197289e-07	24.61681239
Sterol ester (27:1_16:0)	GCST90277240	18	65789123	G	A	-0.312739	0.0691292	0.0149458	5.21049676252746	rs75708826	7174	6.15890120285625e-06	20.46637957
Sterol ester (27:1_16:0)	GCST90277240	19	11079868	T	C	-0.209234	0.028077	0.0946153	12.9904850263896	rs118068660	7174	1.02215080172025e-13	55.53453137
Sterol ester (27:1_16:0)	GCST90277240	19	15830645	G	A	-0.0959476	0.0191538	0.253445	6.25274025600254	rs73005445	7174	5.5880430597761e-07	25.09333215
Sterol ester (27:1_16:0)	GCST90277240	19	44908822	T	C	-0.407448	0.0369504	0.053066	27.3235376890764	rs7412	7174	4.74747089506895e-28	121.5923053
Sterol ester (27:1_16:0)	GCST90277240	19	48224239	T	C	0.130208	0.0275427	0.104466	5.63534801898436	rs56336136	7174	2.31553836509334e-06	22.34921703
Sterol ester (27:1_16:0)	GCST90277240	20	44413724	T	C	-0.221525	0.037154	0.0524109	8.5844912997268	rs1800961	7174	2.60320698120803e-09	35.54956877
Sterol ester (27:1_16:1)	GCST90277241	1	1329726	A	T	-0.165625	0.0349561	0.0633803	5.65815301816188	rs142738732	7172	2.19708562109374e-06	22.44945677
Sterol ester (27:1_16:1)	GCST90277241	1	38245682	T	C	0.185117	0.0400311	0.0482842	5.41812786726962	rs111656006	7172	3.81831833348428e-06	21.3844241
Sterol ester (27:1_16:1)	GCST90277241	1	212561372	A	C	0.110738	0.0231985	0.152837	5.73438598520902	rs11119973	7172	1.84337636475986e-06	22.78628589
Sterol ester (27:1_16:1)	GCST90277241	2	27508073	C	T	-0.0904035	0.0174668	0.650878	6.63277274351419	rs1260326	7172	2.32930981399085e-07	26.78821614
Sterol ester (27:1_16:1)	GCST90277241	2	62072939	C	T	0.243229	0.0529062	0.0260757	5.36139034962082	rs7355269	7172	4.35120605721673e-06	21.13574545
Sterol ester (27:1_16:1)	GCST90277241	2	167832629	T	C	0.116755	0.0243943	0.143969	5.76130990618087	rs80227620	7172	1.73256722194262e-06	22.90731856
Sterol ester (27:1_16:1)	GCST90277241	4	14330096	G	T	0.55842	0.12419	0.00490223	5.15420919532747	rs116522970	7172	7.01117495752047e-06	20.21848799
Sterol ester (27:1_16:1)	GCST90277241	4	110207431	T	C	-0.108256	0.0212057	0.797291	6.47022770117684	rs5022521	7172	3.38666546260247e-07	26.06145905
Sterol ester (27:1_16:1)	GCST90277241	5	6743310	C	T	0.185974	0.0392848	0.951733	5.64940694675789	rs274673	7172	2.24178032492347e-06	22.41069739
Sterol ester (27:1_16:1)	GCST90277241	7	138187033	T	C	0.169155	0.0356528	0.0575024	5.67184423178992	rs17603855	7172	2.12890248157712e-06	22.51035754
Sterol ester (27:1_16:1)	GCST90277241	9	27742537	A	T	0.0800716	0.0178373	0.375095	5.13895013641322	rs10812660	7172	7.26189330186874e-06	20.15110102
Sterol ester (27:1_16:1)	GCST90277241	9	33614216	C	T	0.0761958	0.0168529	0.582351	5.20466879381021	rs855500	7172	6.2421069608135e-06	20.44150082
Sterol ester (27:1_16:1)	GCST90277241	9	123419309	C	T	0.0827796	0.0169512	0.510018	5.97279433622429	rs10760286	7172	1.0646470713698e-06	23.84765889
Sterol ester (27:1_16:1)	GCST90277241	10	100315722	A	G	-0.155845	0.0259739	0.121331	8.68498600433978	rs603424	7172	2.06544671623408e-09	36.00073921
Sterol ester (27:1_16:1)	GCST90277241	10	100600003	A	G	0.118474	0.0242138	0.14104	5.99370759004336	rs4447106	7172	1.01459428093377e-06	23.93978256
Sterol ester (27:1_16:1)	GCST90277241	12	87990673	T	C	0.0873092	0.0194117	0.260274	5.15681324278423	rs7313803	7172	6.96926144915975e-06	20.22985994
Sterol ester (27:1_16:1)	GCST90277241	12	120977587	C	T	0.0764228	0.0167672	0.457207	5.27984209867523	rs2464190	7172	5.24998305086835e-06	20.77422359
Sterol ester (27:1_16:1)	GCST90277241	14	89719965	G	A	-0.194002	0.0409637	0.0429959	5.65360186559512	rs113130033	7172	2.22023085789774e-06	22.42921431
Sterol ester (27:1_16:1)	GCST90277241	16	11833509	T	C	0.0838631	0.0169791	0.57458	6.09603915046684	rs11647818	7172	8.01605797547097e-07	24.3956555
Sterol ester (27:1_16:1)	GCST90277241	16	71095785	A	C	-0.188495	0.0380821	0.0524396	6.11913826337573	rs201714080	7172	7.60084255570231e-07	24.49953779
Sterol ester (27:1_16:1)	GCST90277241	17	34678243	C	A	-0.645252	0.142069	0.00378405	5.2465800150617	rs150352030	7172	5.66787136197311e-06	20.62814006
Sterol ester (27:1_16:1)	GCST90277241	17	51561964	T	C	-0.259409	0.0524879	0.0275072	6.1038047531671	rs116917626	7172	7.87399703345539e-07	24.42596241
Sterol ester (27:1_16:1)	GCST90277241	19	9621826	C	T	0.21929	0.0495223	0.0305829	5.01583480982176	rs117952876	7172	9.64195699643491e-06	19.60812386
Sterol ester (27:1_16:1)	GCST90277241	19	19269704	G	A	-0.217301	0.0378548	0.0535314	8.00805898899986	rs187429064	7172	9.81614604009636e-09	32.9519817
Sterol ester (27:1_16:1)	GCST90277241	19	19346108	T	C	-0.142087	0.0315082	0.0756567	5.18079492535551	rs58489806	7172	6.59485231857999e-06	20.33581126
Sterol ester (27:1_16:1)	GCST90277241	20	44413724	T	C	-0.204194	0.0372477	0.0524109	7.36224345009952	rs1800961	7172	4.34266721390472e-08	30.05294468
Sterol ester (27:1_17:0)	GCST90277242	1	160650361	G	A	0.119264	0.025622	0.140869	5.4817411803872	rs11265455	7047	3.29806203007877e-06	21.66669593
Sterol ester (27:1_17:0)	GCST90277242	1	210320724	A	C	0.0759366	0.0170987	0.541073	5.04167440167405	rs12735602	7047	9.08501394631969e-06	19.72314243
Sterol ester (27:1_17:0)	GCST90277242	2	30180840	C	T	-0.082947	0.0186157	0.705183	5.07236458461032	rs1868072	7047	8.46516476118497e-06	19.85375341
Sterol ester (27:1_17:0)	GCST90277242	2	211666173	A	T	-0.0997238	0.0218321	0.183056	5.30036357490159	rs72945021	7047	5.00767834223071e-06	20.86443431
Sterol ester (27:1_17:0)	GCST90277242	3	11833970	G	A	-0.0753765	0.0169197	0.461015	5.07023797047212	rs9827613	7047	8.50671787197181e-06	19.84662294
Sterol ester (27:1_17:0)	GCST90277242	4	12263787	G	T	0.0860677	0.0171841	0.598462	6.25126678165229	rs13125535	7047	5.60703437132574e-07	25.08573396
Sterol ester (27:1_17:0)	GCST90277242	4	136648128	A	T	-0.309836	0.0691531	0.0149096	5.12146777392281	rs79568254	7047	7.56018157288354e-06	20.07430173
Sterol ester (27:1_17:0)	GCST90277242	6	84260623	A	G	0.180099	0.0393889	0.0500313	5.31020751214995	rs17791425	7047	4.8954485190498e-06	20.90619022
Sterol ester (27:1_17:0)	GCST90277242	6	122284176	G	A	0.33595	0.0706886	0.0159565	5.68907479368928	rs77943189	7047	2.04609223076186e-06	22.58658279
Sterol ester (27:1_17:0)	GCST90277242	7	104334784	G	A	0.118223	0.025873	0.122733	5.30307841893604	rs10241012	7047	4.97647218562167e-06	20.8790327
Sterol ester (27:1_17:0)	GCST90277242	9	12243520	C	T	0.101852	0.0226815	0.834553	5.14225478300179	rs2382335	7047	7.20684558666831e-06	20.16487703
Sterol ester (27:1_17:0)	GCST90277242	9	86181820	T	C	-0.238011	0.0535001	0.0248876	5.05712998286969	rs111566713	7047	8.76738377040077e-06	19.79178071
Sterol ester (27:1_17:0)	GCST90277242	9	133279427	C	T	-0.100165	0.0209797	0.79789	5.7355900752876	rs635634	7047	1.83827264551964e-06	22.79467704
Sterol ester (27:1_17:0)	GCST90277242	9	134243611	T	C	0.0786601	0.0176416	0.433292	5.07739945228009	rs10881589	7047	8.36759299577934e-06	19.88076294
Sterol ester (27:1_17:0)	GCST90277242	11	61796827	T	G	-0.0845995	0.017008	0.435753	6.17387771526129	rs4246215	7047	6.70073256064374e-07	24.74167502
Sterol ester (27:1_17:0)	GCST90277242	11	71313656	C	T	0.322919	0.0690378	0.0158041	5.52938112404393	rs140015624	7047	2.95541774064167e-06	21.87828679
Sterol ester (27:1_17:0)	GCST90277242	12	8854565	G	T	-0.0895511	0.0202228	0.222408	5.01621670398483	rs4503592	7047	9.6334821279705e-06	19.60917291
Sterol ester (27:1_17:0)	GCST90277242	12	46735737	G	A	0.351253	0.0769236	0.0122517	5.29762531373491	rs116859210	7047	5.03935189871746e-06	20.85071166
Sterol ester (27:1_17:0)	GCST90277242	12	53118972	T	A	0.203799	0.0251576	0.126228	15.1959629552712	rs2280696	7047	6.36849841016686e-16	65.62445082
Sterol ester (27:1_17:0)	GCST90277242	12	54038501	A	G	-0.192486	0.0421794	0.0418339	5.29131977383664	rs113505726	7047	5.11305219563942e-06	20.82559892
Sterol ester (27:1_17:0)	GCST90277242	12	100426307	G	A	0.173088	0.0376135	0.0543108	5.37074710856014	rs12296850	7047	4.25846312986997e-06	21.17612175
Sterol ester (27:1_17:0)	GCST90277242	15	48709000	A	T	-0.131526	0.0265727	0.118366	6.11940425368114	rs79528439	7047	7.59618872859338e-07	24.49919734
Sterol ester (27:1_17:0)	GCST90277242	16	292437	C	T	-0.125335	0.024234	0.141514	6.62343096018794	rs12921107	7047	2.37995661268834e-07	26.74819765
Sterol ester (27:1_17:0)	GCST90277242	16	25212475	C	T	0.170395	0.0357677	0.938366	5.71383892846395	rs10775274	7047	1.93268498008964e-06	22.69507724
Sterol ester (27:1_17:0)	GCST90277242	16	31850641	A	G	-0.242808	0.0531681	0.971338	5.29824435306816	rs2358779	7047	5.03217397007363e-06	20.85564866
Sterol ester (27:1_17:0)	GCST90277242	16	76465100	G	C	-0.142387	0.0280342	0.100545	6.41041120552814	rs1002079	7047	3.88676957488646e-07	25.7967114
Sterol ester (27:1_17:0)	GCST90277242	19	44908684	C	T	0.121765	0.0216407	0.189202	7.72007066102983	rs429358	7047	1.90515071894295e-08	31.659375
Sterol ester (27:1_17:0)	GCST90277242	22	36797580	G	C	-0.107796	0.0227609	0.823268	5.65367219061266	rs28582101	7047	2.2198713664937e-06	22.42985314
Sterol ester (27:1_17:1)	GCST90277243	2	224951925	T	A	-0.357334	0.0779284	0.0124697	5.3366430669771	rs116778355	7166	4.60634999520604e-06	21.02602433
Sterol ester (27:1_17:1)	GCST90277243	3	134998561	T	A	-0.0785858	0.0169907	0.405815	5.41928838709734	rs40435	7166	3.8081286602861e-06	21.39270063
Sterol ester (27:1_17:1)	GCST90277243	4	137812361	A	C	0.103289	0.0227684	0.163055	5.23576364973283	rs72723967	7166	5.81080565177725e-06	20.57989338
Sterol ester (27:1_17:1)	GCST90277243	5	105868026	A	G	0.218054	0.0490922	0.0306934	5.04313433576761	rs79101108	7166	9.05452483435526e-06	19.72891156
Sterol ester (27:1_17:1)	GCST90277243	8	105734207	G	A	0.0822434	0.0183089	0.299189	5.14487045781818	rs6469013	7166	7.16357054689218e-06	20.17797626
Sterol ester (27:1_17:1)	GCST90277243	9	27742537	A	T	0.0931526	0.0178696	0.375095	6.71896007895461	rs10812660	7166	1.91002882341017e-07	27.17442102
Sterol ester (27:1_17:1)	GCST90277243	10	71286664	C	T	-0.243098	0.0533	0.0268459	5.28621536981032	rs77392374	7166	5.17350210571921e-06	20.80215623
Sterol ester (27:1_17:1)	GCST90277243	12	68935916	A	C	-0.0971635	0.0216127	0.185869	5.15268033963956	rs11614909	7166	7.03590003372463e-06	20.21102087
Sterol ester (27:1_17:1)	GCST90277243	12	79317580	G	A	-0.0845036	0.0188219	0.272257	5.14021851090108	rs10746106	7166	7.24071559087015e-06	20.15688874
Sterol ester (27:1_17:1)	GCST90277243	12	101754513	A	G	-0.0778861	0.0167571	0.521019	5.4674091955942	rs7957655	7166	3.40871588442186e-06	21.60340428
Sterol ester (27:1_17:1)	GCST90277243	14	22802228	T	C	0.0780494	0.0169696	0.569818	5.36581397539799	rs7151696	7166	4.30711060673835e-06	21.15416691
Sterol ester (27:1_17:1)	GCST90277243	16	72072066	C	T	-0.0928741	0.0199357	0.227964	5.49003259959864	rs217184	7166	3.23569367817366e-06	21.70332417
Sterol ester (27:1_17:1)	GCST90277243	17	34703734	A	G	-0.634054	0.142193	0.00379455	5.07776204655825	rs117691424	7166	8.36060977297976e-06	19.88364768
Sterol ester (27:1_17:1)	GCST90277243	18	55127832	G	A	-0.904921	0.202263	0.00201519	5.10808421648641	rs141647056	7166	7.79678903940187e-06	20.016514
Sterol ester (27:1_17:1)	GCST90277243	18	70340195	A	G	0.257817	0.0535393	0.0285099	5.82468410875821	rs76492272	7166	1.49732436363012e-06	23.18877057
Sterol ester (27:1_17:1)	GCST90277243	19	19269704	G	A	-0.210509	0.0379834	0.0535314	7.50860899313301	rs187429064	7166	3.10020924389317e-08	30.71522226
Sterol ester (27:1_17:1)	GCST90277243	19	41730113	C	A	-0.422988	0.0918053	0.00838637	5.38291049137201	rs193228861	7166	4.14085009456452e-06	21.22856243
Sterol ester (27:1_17:1)	GCST90277243	20	44413724	T	C	-0.198468	0.0373164	0.0524109	6.9680565926492	rs1800961	7166	1.07632494924312e-07	28.28664937
Sterol ester (27:1_18:0)	GCST90277244	1	5333063	A	G	0.174924	0.038294	0.052498	5.30096491372323	rs113270487	7157	5.00074933967837e-06	20.86591019
Sterol ester (27:1_18:0)	GCST90277244	1	164790578	T	C	0.494641	0.0896755	0.00943105	7.44557695002487	rs144944992	7157	3.58445431861384e-08	30.42514168
Sterol ester (27:1_18:0)	GCST90277244	2	131901250	G	T	-0.323725	0.0627594	0.020977	6.59212616893525	rs6738602	7157	2.55784268803029e-07	26.60693895
Sterol ester (27:1_18:0)	GCST90277244	2	162800402	A	T	0.078654	0.0173871	0.623206	5.2097610776271	rs7425339	7157	6.16934308201592e-06	20.46384906
Sterol ester (27:1_18:0)	GCST90277244	2	172761437	T	C	0.267313	0.0598999	0.0197573	5.08540896394191	rs141162511	7157	8.2146872964242e-06	19.915351
Sterol ester (27:1_18:0)	GCST90277244	2	211659523	T	G	-0.100598	0.0216248	0.185083	5.47552379334044	rs13405349	7157	3.34561687990651e-06	21.64085893
Sterol ester (27:1_18:0)	GCST90277244	3	13583299	T	C	-0.180948	0.0376118	0.053233	5.81479713919471	rs55721138	7157	1.53180280622456e-06	23.14511475
Sterol ester (27:1_18:0)	GCST90277244	3	60928407	A	G	0.0834853	0.0181957	0.300261	5.34254480929894	rs11130797	7157	4.54417649239186e-06	21.05147296
Sterol ester (27:1_18:0)	GCST90277244	3	137801985	A	G	-0.130805	0.0279811	0.0982629	5.52399082828942	rs17482800	7157	2.99232782984726e-06	21.85340544
Sterol ester (27:1_18:0)	GCST90277244	4	37043069	G	C	0.0752585	0.0165421	0.557801	5.26267000950754	rs10031375	7157	5.46172702520413e-06	20.69806909
Sterol ester (27:1_18:0)	GCST90277244	5	135996882	C	T	-0.0951456	0.0203513	0.763317	5.52458656706199	rs30743	7157	2.98822595041046e-06	21.85712851
Sterol ester (27:1_18:0)	GCST90277244	6	124457214	C	T	0.0941404	0.0201755	0.782737	5.50539457665433	rs11154240	7157	3.12324046904221e-06	21.77225768
Sterol ester (27:1_18:0)	GCST90277244	6	154117109	A	G	0.121626	0.0270025	0.113762	5.17004528750161	rs17181296	7157	6.76012478266724e-06	20.28826452
Sterol ester (27:1_18:0)	GCST90277244	7	44542387	C	T	0.0970678	0.0176788	0.338836	7.38346590794761	rs17725246	7157	4.1355577714057e-08	30.14704908
Sterol ester (27:1_18:0)	GCST90277244	7	136137436	C	G	0.0811354	0.0179964	0.318872	5.17851351785444	rs17242295	7157	6.62958712089935e-06	20.32588613
Sterol ester (27:1_18:0)	GCST90277244	9	133279427	C	T	-0.15377	0.0207262	0.79789	12.8820292856066	rs635634	7157	1.31211141695004e-13	55.04322349
Sterol ester (27:1_18:0)	GCST90277244	11	16850893	A	G	0.08355	0.0186791	0.288143	5.10626605105582	rs366590	7157	7.82949856671785e-06	20.00695587
Sterol ester (27:1_18:0)	GCST90277244	11	48217630	A	C	-0.10318	0.0225182	0.16005	5.33008838844355	rs7130086	7157	4.67639956623106e-06	20.99537823
Sterol ester (27:1_18:0)	GCST90277244	11	61796827	T	G	-0.111203	0.0168544	0.435753	10.349830798196	rs4246215	7157	4.46857654676851e-11	43.53177883
Sterol ester (27:1_18:0)	GCST90277244	11	116786845	T	C	-0.10866	0.0196057	0.765351	7.51021274655539	rs3741298	7157	3.08878196934376e-08	30.71670986
Sterol ester (27:1_18:0)	GCST90277244	12	53118972	T	A	0.25386	0.024949	0.126228	23.4329015851363	rs2280696	7157	3.69061221540972e-24	103.5338265
Sterol ester (27:1_18:0)	GCST90277244	12	53924362	C	T	-0.0789559	0.0167897	0.48218	5.58268777294073	rs10735853	7157	2.61403998914402e-06	22.11481467
Sterol ester (27:1_18:0)	GCST90277244	12	73198257	A	G	0.0889799	0.0198396	0.237067	5.13070444608406	rs10879574	7157	7.40108775889556e-06	20.1149058
Sterol ester (27:1_18:0)	GCST90277244	16	29117117	G	A	0.0932891	0.0192243	0.254977	5.90569528627767	rs11646327	7157	1.24252379289443e-06	23.54836378
Sterol ester (27:1_18:0)	GCST90277244	16	56953853	T	C	-0.10381	0.0186582	0.275513	7.56342070860298	rs56228609	7157	2.73262030700551e-08	30.95557632
Sterol ester (27:1_18:0)	GCST90277244	19	15830645	G	A	-0.104413	0.0192175	0.253445	7.24322312916502	rs73005445	7157	5.71185101281982e-08	29.51993309
Sterol ester (27:1_18:0)	GCST90277244	19	44908684	C	T	0.133624	0.0214843	0.189202	9.27930312492929	rs429358	7157	5.25650249721372e-10	38.68356759
Sterol ester (27:1_18:0)	GCST90277244	22	27255754	C	T	0.0813707	0.0171476	0.398061	5.67379203028592	rs134783	7157	2.11937579345542e-06	22.51797931
Sterol ester (27:1_18:1)	GCST90277245	1	38265767	G	A	0.0790999	0.0178372	0.455188	5.02883140712193	rs12127700	7174	9.35768868605134e-06	19.66520623
Sterol ester (27:1_18:1)	GCST90277245	1	55039974	T	G	-0.298324	0.046602	0.0332154	9.78699314971571	rs11591147	7174	1.63307770681782e-10	40.97955858
Sterol ester (27:1_18:1)	GCST90277245	1	56532951	G	C	0.242306	0.054556	0.0244629	5.04264640543208	rs11588501	7174	9.0647033198199e-06	19.72619378
Sterol ester (27:1_18:1)	GCST90277245	1	154078023	C	T	-0.290262	0.0571029	0.0221515	6.42014890884184	rs4845593	7174	3.80059061120695e-07	25.83830601
Sterol ester (27:1_18:1)	GCST90277245	2	21148196	C	T	0.08949	0.0191687	0.25707	5.51061428176098	rs11687710	7174	3.08592749713449e-06	21.79534235
Sterol ester (27:1_18:1)	GCST90277245	2	156522444	T	C	0.295158	0.0596798	0.0203609	6.11052151652563	rs115419570	7174	7.75315530461368e-07	24.45988437
Sterol ester (27:1_18:1)	GCST90277245	4	72899760	A	G	0.26344	0.0442726	0.0377859	8.55330527081376	rs74915447	7174	2.79701457331258e-09	35.40734644
Sterol ester (27:1_18:1)	GCST90277245	4	73124451	T	C	0.234283	0.0448943	0.0380971	6.73234963813776	rs114483871	7174	1.85203999832496e-07	27.2332294
Sterol ester (27:1_18:1)	GCST90277245	4	73947510	C	A	0.338302	0.0529583	0.025305	9.74854008048312	rs182695896	7174	1.7842673131899e-10	40.80760057
Sterol ester (27:1_18:1)	GCST90277245	5	86717236	T	C	-0.383906	0.0851981	0.00982439	5.17366500719134	rs41441450	7174	6.70401523875088e-06	20.30439156
Sterol ester (27:1_18:1)	GCST90277245	5	118775347	C	T	0.268326	0.0586987	0.0218452	5.30755744881356	rs10078182	7174	4.92541185307076e-06	20.89625922
Sterol ester (27:1_18:1)	GCST90277245	6	32168770	G	T	-0.081376	0.0168871	0.584134	5.83196197868197	rs1061808	7174	1.47244140508913e-06	23.22108599
Sterol ester (27:1_18:1)	GCST90277245	7	19940796	A	T	-0.15897	0.0348156	0.0617451	5.29688314258719	rs7804103	7174	5.0479710713712e-06	20.84887283
Sterol ester (27:1_18:1)	GCST90277245	9	27742537	A	T	0.0799155	0.0178228	0.375095	5.12861210231229	rs10812660	7174	7.43683074852306e-06	20.10528227
Sterol ester (27:1_18:1)	GCST90277245	9	116950689	A	C	0.288021	0.0630424	0.0176455	5.30226281576103	rs151274583	7174	4.98582676022616e-06	20.87290187
Sterol ester (27:1_18:1)	GCST90277245	11	43971474	A	G	0.0772058	0.0171159	0.616811	5.18326308887681	rs7932326	7174	6.55747904023964e-06	20.34699948
Sterol ester (27:1_18:1)	GCST90277245	12	19677962	T	G	-0.105591	0.019433	0.245604	7.2442433933679	rs10841310	7174	5.6984482239445e-08	29.52392575
Sterol ester (27:1_18:1)	GCST90277245	12	53231170	G	C	0.127935	0.0237069	0.14734	7.15420715193341	rs7487904	7174	7.01120794579814e-08	29.12253738
Sterol ester (27:1_18:1)	GCST90277245	12	101714807	T	C	-0.0815118	0.0167481	0.491434	5.9367895478353	rs10860778	7174	1.15667261146882e-06	23.68699
Sterol ester (27:1_18:1)	GCST90277245	12	124663423	G	A	-0.0836375	0.0171434	0.603314	5.96267171468175	rs701081	7174	1.0897535320865e-06	23.80171051
Sterol ester (27:1_18:1)	GCST90277245	13	26901722	T	C	0.722861	0.162249	0.00300488	5.07062967044227	rs140055410	7174	8.49904893053354e-06	19.84931532
Sterol ester (27:1_18:1)	GCST90277245	13	31500828	G	A	0.191002	0.0404108	0.0455946	5.63323593349866	rs73176681	7174	2.32682684937326e-06	22.33988501
Sterol ester (27:1_18:1)	GCST90277245	13	72602312	TG	CG	0.12746	0.0280997	0.101393	5.23487997499879	rs117802584	7174	5.82264114576388e-06	20.57521877
Sterol ester (27:1_18:1)	GCST90277245	14	101393317	C	T	-0.245889	0.0540683	0.0243056	5.25891219895528	rs4906111	7174	5.50919064111269e-06	20.68201134
Sterol ester (27:1_18:1)	GCST90277245	16	73349244	T	C	-0.0773917	0.0170761	0.557252	5.22710266890587	rs9924448	7174	5.92785171292547e-06	20.54051812
Sterol ester (27:1_18:1)	GCST90277245	17	80953542	A	C	-0.106967	0.0197425	0.229208	7.20671734393033	rs55833830	7174	6.21273251942718e-08	29.35589584
Sterol ester (27:1_18:1)	GCST90277245	18	53959046	C	G	0.318268	0.0673293	0.0164037	5.63454855586114	rs117765824	7174	2.31980480760872e-06	22.34486584
Sterol ester (27:1_18:1)	GCST90277245	19	11079868	T	C	-0.171924	0.0281541	0.0946153	8.97132679122642	rs118068660	7174	1.06825075583879e-09	37.28977099
Sterol ester (27:1_18:1)	GCST90277245	19	15830645	G	A	-0.087242	0.0191832	0.253445	5.25913653227797	rs73005445	7174	5.50634562246838e-06	20.68278973
Sterol ester (27:1_18:1)	GCST90277245	19	41031633	C	T	-0.0788636	0.0173025	0.62962	5.27988178668248	rs10404959	7174	5.24950330301568e-06	20.77473441
Sterol ester (27:1_18:1)	GCST90277245	19	44908822	T	C	-0.281493	0.0371564	0.053066	13.3972014209811	rs7412	7174	4.00680843180436e-14	57.39419118
Sterol ester (27:1_18:1)	GCST90277245	20	44413724	T	C	-0.21016	0.037228	0.0524109	7.76656823021194	rs1800961	7174	1.71171623491084e-08	31.86843298
Sterol ester (27:1_18:2)	GCST90277246	1	37622895	C	G	0.116654	0.024554	0.864794	5.68544636712797	rs10796911	7174	2.06325845213662e-06	22.57120614
Sterol ester (27:1_18:2)	GCST90277246	1	55039974	T	G	-0.358123	0.0465818	0.0332154	13.7714454158846	rs11591147	7174	1.69260096489349e-14	59.10604431
Sterol ester (27:1_18:2)	GCST90277246	2	21100497	G	A	0.103708	0.0187058	0.277564	7.51491001552137	rs17395333	7174	3.05555414903752e-08	30.73774085
Sterol ester (27:1_18:2)	GCST90277246	4	36228194	T	C	-0.208503	0.0445881	0.0375888	5.52682169494804	rs61796597	7174	2.97288633702426e-06	21.86687303
Sterol ester (27:1_18:2)	GCST90277246	4	72540456	G	A	0.239124	0.0474632	0.0323981	6.31745411618304	rs144064722	7174	4.81444116554785e-07	25.38237775
Sterol ester (27:1_18:2)	GCST90277246	4	73424911	T	C	0.284004	0.040874	0.0451481	11.3962150139323	rs79146711	7174	4.01591938323831e-12	48.27859607
Sterol ester (27:1_18:2)	GCST90277246	4	74505174	T	C	0.345953	0.0509182	0.0281155	10.9314155535119	rs116302332	7174	1.17107428998654e-11	46.16237205
Sterol ester (27:1_18:2)	GCST90277246	5	172483791	C	T	-0.637817	0.137656	0.00371664	5.43678504665989	rs73327386	7174	3.65775786942401e-06	21.4685093
Sterol ester (27:1_18:2)	GCST90277246	6	5542174	G	A	0.0776111	0.0169298	0.585114	5.33458024584273	rs9405846	7174	4.62828137787867e-06	21.01570785
Sterol ester (27:1_18:2)	GCST90277246	8	9315848	A	G	0.0785618	0.0168586	0.511845	5.49268852120628	rs7012814	7174	3.2159662233606e-06	21.71600025
Sterol ester (27:1_18:2)	GCST90277246	9	89816177	A	C	0.106264	0.0231034	0.828489	5.36617476618124	rs9330455	7174	4.30353395409115e-06	21.15536509
Sterol ester (27:1_18:2)	GCST90277246	10	5384541	A	G	-0.462698	0.098335	0.00754364	5.58819286248216	rs117806675	7174	2.58111370923571e-06	22.14007054
Sterol ester (27:1_18:2)	GCST90277246	11	43971474	A	G	0.0757387	0.0171286	0.616811	5.00319539201692	rs7932326	7174	9.92669339307991e-06	19.55203464
Sterol ester (27:1_18:2)	GCST90277246	11	61837310	T	A	0.138769	0.0190172	0.259441	12.4876894943764	rs2524299	7174	3.25319806734817e-13	53.24658626
Sterol ester (27:1_18:2)	GCST90277246	11	116780399	T	C	-0.0973264	0.0192472	0.752713	6.35916093557015	rs11604424	7174	4.37360003571381e-07	25.56973346
Sterol ester (27:1_18:2)	GCST90277246	12	19768671	T	C	0.324637	0.072609	0.0144758	5.10259147196455	rs80339463	7174	7.89602524235985e-06	19.99010713
Sterol ester (27:1_18:2)	GCST90277246	12	112377818	T	C	0.223546	0.0491269	0.0321545	5.26448343307244	rs61941338	7174	5.43896879228634e-06	20.70594643
Sterol ester (27:1_18:2)	GCST90277246	16	88768837	C	A	0.499781	0.110439	0.0060984	5.21322411135393	rs144863685	7174	6.12034478725193e-06	20.47927379
Sterol ester (27:1_18:2)	GCST90277246	17	45856678	C	T	-0.0825906	0.0184276	0.714441	5.12446931019883	rs2521811	7174	7.50811108972071e-06	20.08739821
Sterol ester (27:1_18:2)	GCST90277246	19	10308454	T	C	-0.0815195	0.0180265	0.312493	5.20718047049797	rs281417	7174	6.20611086522087e-06	20.4503238
Sterol ester (27:1_18:2)	GCST90277246	19	11079868	T	C	-0.193503	0.0281547	0.0946153	11.1665852638398	rs118068660	7174	6.81419780324214e-12	47.23605253
Sterol ester (27:1_18:2)	GCST90277246	19	44908822	T	C	-0.464139	0.0369389	0.053066	35.1086474441543	rs7412	7174	7.786684096365e-36	157.8803962
Sterol ester (27:1_18:2)	GCST90277246	19	44947071	A	G	-0.122667	0.022352	0.165552	7.37662100242333	rs9304645	7174	4.20125456696471e-08	30.11776294
Sterol ester (27:1_18:2)	GCST90277246	20	44413724	T	C	-0.215559	0.0372427	0.0524109	8.12958788099082	rs1800961	7174	7.4201403343966e-09	33.5004008
Sterol ester (27:1_18:3)	GCST90277247	1	55039974	T	G	-0.224926	0.046672	0.0332154	5.83297531837561	rs11591147	7174	1.46900976135918e-06	23.22557616
Sterol ester (27:1_18:3)	GCST90277247	2	27508073	C	T	-0.105379	0.0174533	0.650878	8.78560654176629	rs1260326	7174	1.63830010177169e-09	36.45465886
Sterol ester (27:1_18:3)	GCST90277247	2	62072939	C	T	0.258947	0.0528793	0.0260757	6.00294929601272	rs7355269	7174	9.93232001731821e-07	23.98006594
Sterol ester (27:1_18:3)	GCST90277247	2	136640311	G	T	0.604548	0.132348	0.00444968	5.30061073187071	rs137900618	7174	5.00482928349938e-06	20.86540467
Sterol ester (27:1_18:3)	GCST90277247	3	182509337	C	T	0.187689	0.0422367	0.04828	5.04716950614582	rs62294915	7174	8.97078594302571e-06	19.74684344
Sterol ester (27:1_18:3)	GCST90277247	5	50889130	G	A	0.0950575	0.0202146	0.228082	5.58209682145569	rs13172653	7174	2.61759937649997e-06	22.11273556
Sterol ester (27:1_18:3)	GCST90277247	6	94453722	T	C	0.500936	0.112574	0.00584119	5.05957837757163	rs12199598	7174	8.71809550723e-06	19.80105324
Sterol ester (27:1_18:3)	GCST90277247	9	130101985	T	C	0.209548	0.0436213	0.0381243	5.79935359366949	rs34500711	7174	1.58725391275231e-06	23.07649423
Sterol ester (27:1_18:3)	GCST90277247	11	61770929	C	G	-0.0858535	0.0170663	0.44432	6.30077449196741	rs174527	7174	5.00294246048249e-07	25.30680149
Sterol ester (27:1_18:3)	GCST90277247	11	61843278	A	G	-0.183231	0.0169196	0.409877	26.3955682147437	rs174584	7174	4.02190478877333e-27	117.2783158
Sterol ester (27:1_18:3)	GCST90277247	12	101754513	A	G	-0.0849482	0.0167251	0.521019	6.41064230641601	rs7957655	7174	3.88470186048848e-07	25.79710168
Sterol ester (27:1_18:3)	GCST90277247	12	120977112	A	G	0.0933972	0.0170246	0.394936	7.37195930194873	rs2255531	7174	4.24659357218494e-08	30.09635351
Sterol ester (27:1_18:3)	GCST90277247	13	51210597	G	A	0.2969	0.0662089	0.0167224	5.12935898312867	rs146997505	7174	7.42405220065274e-06	20.10886924
Sterol ester (27:1_18:3)	GCST90277247	13	93173799	C	G	0.0852029	0.019253	0.254699	5.01063273053868	rs319552	7174	9.75814505144726e-06	19.58447491
Sterol ester (27:1_18:3)	GCST90277247	14	89719965	G	A	-0.216897	0.0409546	0.0429959	6.91456854194272	rs113130033	7174	1.21739484397831e-07	28.04798801
Sterol ester (27:1_18:3)	GCST90277247	15	33326741	A	C	0.0811141	0.0171434	0.374541	5.64402579264308	rs1980102	7174	2.26973004916832e-06	22.38714905
Sterol ester (27:1_18:3)	GCST90277247	19	19268740	T	C	-0.168598	0.0344486	0.0625655	5.99661752281265	rs58542926	7174	1.00781885035434e-06	23.95309756
Sterol ester (27:1_18:3)	GCST90277247	19	19347579	G	A	-0.282368	0.0377678	0.0538013	13.0681178737048	rs182611493	7174	8.54834667098169e-14	55.89688164
Sterol ester (27:1_18:3)	GCST90277247	19	44908822	T	C	-0.190996	0.0372748	0.053066	6.51323137085189	rs7412	7174	3.0673873990824e-07	26.25535533
Sterol ester (27:1_18:3)	GCST90277247	20	44413724	T	C	-0.239553	0.0372191	0.0524109	9.88559109565447	rs1800961	7174	1.3013943123388e-10	41.42585624
Sterol ester (27:1_20:2)	GCST90277248	2	25435229	C	G	-0.179938	0.0371773	0.934547	5.87599275960186	rs6755057	5848	1.33047659901053e-06	23.42556563
Sterol ester (27:1_20:2)	GCST90277248	2	43225044	G	A	0.105612	0.0197416	0.329175	7.03928644087463	rs7933	5848	9.13510532760813e-08	28.61948654
Sterol ester (27:1_20:2)	GCST90277248	2	43847292	T	C	-0.256295	0.0217247	0.772602	31.0393654235574	rs4245791	5848	9.13344412869528e-32	139.1786731
Sterol ester (27:1_20:2)	GCST90277248	2	43853185	G	A	-0.211386	0.0319064	0.0998144	10.4233321469976	rs6709904	5848	3.77283535345701e-11	43.89315823
Sterol ester (27:1_20:2)	GCST90277248	2	60821224	C	T	-0.311263	0.0674943	0.0195589	5.3899476939676	rs79849855	5848	4.07429345269011e-06	21.26771358
Sterol ester (27:1_20:2)	GCST90277248	2	165115925	A	G	-0.387514	0.0873529	0.0120211	5.03076290829683	rs77590808	5848	9.31616328212939e-06	19.67977547
Sterol ester (27:1_20:2)	GCST90277248	2	225135785	A	G	0.29301	0.0639463	0.022932	5.32753646793864	rs36194627	5848	4.70395904673225e-06	20.99587813
Sterol ester (27:1_20:2)	GCST90277248	3	7487632	G	A	0.16864	0.0357133	0.0729211	5.62237125661024	rs75823353	5848	2.38577093480979e-06	22.29775931
Sterol ester (27:1_20:2)	GCST90277248	4	73947510	C	A	0.285848	0.059393	0.025305	5.81702597286545	rs182695896	5848	1.52396161095498e-06	23.16326581
Sterol ester (27:1_20:2)	GCST90277248	4	96997008	C	T	-0.0872324	0.0196574	0.320177	5.03373714353562	rs13121156	5848	9.2525801633647e-06	19.69261963
Sterol ester (27:1_20:2)	GCST90277248	5	90954717	T	C	0.227389	0.0513431	0.0335694	5.01596551779816	rs74726976	5848	9.63905552955447e-06	19.61438653
Sterol ester (27:1_20:2)	GCST90277248	5	180649403	T	C	0.247277	0.0553305	0.0314016	5.09723020274519	rs114838148	5848	7.99410406077405e-06	19.97276797
Sterol ester (27:1_20:2)	GCST90277248	6	5531009	G	C	-0.0923357	0.0189735	0.377685	5.93399695627405	rs9504426	5848	1.16413418814418e-06	23.68341846
Sterol ester (27:1_20:2)	GCST90277248	6	138623575	C	T	0.1306	0.0288917	0.119133	5.2010393837201	rs12527805	5848	6.29449099075945e-06	20.43337759
Sterol ester (27:1_20:2)	GCST90277248	7	39081865	T	C	-0.101886	0.0200767	0.313745	6.39863410934958	rs1404999	5848	3.99361220243879e-07	25.75398069
Sterol ester (27:1_20:2)	GCST90277248	7	44532058	A	G	0.0994255	0.0217518	0.239304	5.30557	rs55837134	5848	4.94796116560531e-06	20.89320976
Sterol ester (27:1_20:2)	GCST90277248	7	147774030	T	C	-0.0956443	0.0209912	0.269148	5.27516426408884	rs700320	5848	5.30683684692672e-06	20.76077936
Sterol ester (27:1_20:2)	GCST90277248	8	23548281	T	C	-0.167871	0.0361864	0.0692454	5.44696168097256	rs56276984	5848	3.57304362733166e-06	21.52090825
Sterol ester (27:1_20:2)	GCST90277248	9	133256205	C	G	-0.133323	0.025785	0.155857	6.61819505242308	rs7853989	5848	2.40882332340708e-07	26.73473499
Sterol ester (27:1_20:2)	GCST90277248	10	7348594	T	C	-0.268507	0.0587186	0.0261831	5.30909334991286	rs118137821	5848	4.90802368750044e-06	20.91027959
Sterol ester (27:1_20:2)	GCST90277248	10	29809803	T	C	-0.173322	0.0381044	0.0674581	5.25938196015752	rs10826704	5848	5.50323476335146e-06	20.68983983
Sterol ester (27:1_20:2)	GCST90277248	10	53105888	A	G	0.0864271	0.0183767	0.555794	5.58199455852848	rs1903973	5848	2.61821581282074e-06	22.11896648
Sterol ester (27:1_20:2)	GCST90277248	10	69935534	C	T	-0.190934	0.0425631	0.0546342	5.13127964077884	rs2244334	5848	7.39129198959006e-06	20.1233388
Sterol ester (27:1_20:2)	GCST90277248	12	120617356	C	T	-0.0941881	0.0198133	0.313198	5.68987280870274	rs6490297	5848	2.04233599355138e-06	22.59843903
Sterol ester (27:1_20:2)	GCST90277248	15	79180180	G	A	-0.0902497	0.0196803	0.609431	5.33616408756005	rs4778971	5848	4.61143309907845e-06	21.02945923
Sterol ester (27:1_20:2)	GCST90277248	16	26717568	C	A	0.0987036	0.0198041	0.670481	6.19347161029089	rs7202845	5848	6.40513650399467e-07	24.84023869
Sterol ester (27:1_20:2)	GCST90277248	19	44908684	C	T	0.162093	0.0237247	0.189202	11.0362971588933	rs429358	5848	9.19819984611043e-12	46.67959308
Sterol ester (27:1_20:3)	GCST90277249	1	55170567	C	T	-0.244807	0.0416581	0.041966	8.35893147704428	rs72660594	7171	4.37591142814399e-09	34.53414812
Sterol ester (27:1_20:3)	GCST90277249	2	10043013	G	C	-0.515874	0.10675	0.00622502	5.86167540971051	rs79047909	7171	1.37506931340224e-06	23.35347499
Sterol ester (27:1_20:3)	GCST90277249	2	173386140	A	G	0.253125	0.0562926	0.0245545	5.15436017268251	rs6761859	7171	7.00873802883791e-06	20.21936281
Sterol ester (27:1_20:3)	GCST90277249	2	173688057	C	G	0.315808	0.0667789	0.0172375	5.6393547623187	rs112478356	7171	2.29427375806203e-06	22.36493976
Sterol ester (27:1_20:3)	GCST90277249	3	14644646	A	C	-0.152094	0.0335736	0.066753	5.22292214442435	rs9310455	7171	5.98518881377426e-06	20.52240906
Sterol ester (27:1_20:3)	GCST90277249	3	72433728	G	A	0.391774	0.0807417	0.0120378	5.90467544877542	rs79771052	7171	1.24544499361498e-06	23.54373946
Sterol ester (27:1_20:3)	GCST90277249	4	72803111	A	G	0.272022	0.0538033	0.0255539	6.3579735744938	rs77645768	7171	4.38557381853928e-07	25.5617293
Sterol ester (27:1_20:3)	GCST90277249	4	73424911	T	C	0.186384	0.0409628	0.0451481	5.2639737719943	rs79146711	7171	5.4453553755665e-06	20.70322422
Sterol ester (27:1_20:3)	GCST90277249	4	73947510	C	A	0.28512	0.0530713	0.025305	7.09638690806656	rs182695896	7171	8.0096417546733e-08	28.86263072
Sterol ester (27:1_20:3)	GCST90277249	5	38698557	G	A	-0.0812374	0.0172354	0.350825	5.60557495169365	rs1428498	7171	2.47984792202782e-06	22.21617546
Sterol ester (27:1_20:3)	GCST90277249	6	109151613	G	C	0.291278	0.0597714	0.0226497	5.95055089445568	rs117754141	7171	1.12059609711298e-06	23.74808044
Sterol ester (27:1_20:3)	GCST90277249	9	19882242	G	C	-0.0931473	0.0197571	0.25096	5.6081412302107	rs4977342	7171	2.4652375249927e-06	22.2276805
Sterol ester (27:1_20:3)	GCST90277249	9	109704483	A	G	0.375644	0.0779374	0.0114766	5.83395342049311	rs117079226	7171	1.46570503419581e-06	23.23063524
Sterol ester (27:1_20:3)	GCST90277249	9	131892383	C	T	-0.464751	0.096589	0.00778947	5.81633912172098	rs80325645	7171	1.52637371375549e-06	23.15183008
Sterol ester (27:1_20:3)	GCST90277249	9	132336145	C	A	-0.134281	0.029493	0.0907793	5.26983236060479	rs7036889	7171	5.37239132790729e-06	20.7296148
Sterol ester (27:1_20:3)	GCST90277249	11	61835886	T	A	-0.170476	0.0190212	0.257859	18.3999968897586	rs2727271	7171	3.9811002164622e-19	80.32498799
Sterol ester (27:1_20:3)	GCST90277249	11	76043576	T	G	-0.0840902	0.0173866	0.443855	5.87035986609606	rs624605	7171	1.34784556483526e-06	23.39168168
Sterol ester (27:1_20:3)	GCST90277249	11	88318708	C	G	-0.0819763	0.0167238	0.548187	6.01303429893807	rs570929	7171	9.70433323059976e-07	24.02739537
Sterol ester (27:1_20:3)	GCST90277249	14	46693947	A	G	0.289062	0.0589725	0.0213174	6.01304084039691	rs111575978	7171	9.70418706245588e-07	24.02608052
Sterol ester (27:1_20:3)	GCST90277249	14	95283517	G	A	-0.088946	0.0191861	0.73476	5.44200890680892	rs2352991	7171	3.61402450674429e-06	21.49212891
Sterol ester (27:1_20:3)	GCST90277249	15	53459505	G	A	0.0834062	0.0167976	0.556502	6.15450007388989	rs685850	7171	7.00648063658709e-07	24.65484064
Sterol ester (27:1_20:3)	GCST90277249	16	15038105	G	A	-0.22595	0.0178214	0.315252	35.7211667892762	rs1135999	7171	1.90034831764039e-36	160.7463259
Sterol ester (27:1_20:3)	GCST90277249	16	15773795	G	T	0.11198	0.0183708	0.296257	8.94098234332101	rs56374730	7171	1.14555951437309e-09	37.15564357
Sterol ester (27:1_20:3)	GCST90277249	17	51561964	T	C	-0.238479	0.0525076	0.0275072	5.24718502878456	rs116917626	7171	5.65998097274389e-06	20.62794418
Sterol ester (27:1_20:3)	GCST90277249	17	82619804	GT	G	-0.191834	0.0410319	0.0437361	5.52447248963519	rs199568207	7171	2.98901097973141e-06	21.85787358
Sterol ester (27:1_20:3)	GCST90277249	19	15729265	C	A	-0.0915318	0.0193371	0.258644	5.64827	rs3752149	7171	2.24764537334622e-06	22.40584461
Sterol ester (27:1_20:3)	GCST90277249	19	19269704	G	A	-0.235892	0.0378639	0.0535314	9.30803105272974	rs187429064	7171	4.9200435534845e-10	38.81286808
Sterol ester (27:1_20:3)	GCST90277249	19	44908822	T	C	-0.20265	0.0372936	0.053066	7.24502657130024	rs7412	7171	5.68818127961778e-08	29.52735866
Sterol ester (27:1_20:3)	GCST90277249	20	18988572	T	C	-0.19515	0.0404522	0.0488087	5.84358007040954	rs62217148	7171	1.43357338529624e-06	23.27302412
Sterol ester (27:1_20:3)	GCST90277249	20	25297964	A	G	0.0851994	0.0168912	0.445783	6.33102942651059	rs7020	7171	4.66627761925029e-07	25.4420478
Sterol ester (27:1_20:3)	GCST90277249	20	44413724	T	C	-0.23874	0.0372471	0.0524109	9.81000070023797	rs1800961	7171	1.54881412166839e-10	41.08331214
Sterol ester (27:1_20:4)	GCST90277250	1	40824563	T	C	0.105232	0.0221242	0.166466	5.69788322331693	rs3767941	7174	2.00501107880911e-06	22.62353665
Sterol ester (27:1_20:4)	GCST90277250	1	55039974	T	G	-0.297311	0.0461889	0.0332154	9.88695392093604	rs11591147	7174	1.29731691025909e-10	41.43303208
Sterol ester (27:1_20:4)	GCST90277250	1	201955621	C	G	0.0843805	0.0181837	0.290801	5.4507739713973	rs3820438	7174	3.54181626983521e-06	21.53375034
Sterol ester (27:1_20:4)	GCST90277250	2	17147264	T	G	-0.414294	0.0772963	0.011973	7.0655352437114	rs186913978	7174	8.59933279057447e-08	28.72763511
Sterol ester (27:1_20:4)	GCST90277250	4	72899760	A	G	0.19634	0.0438899	0.0377859	5.10707304307095	rs74915447	7174	7.81496355314388e-06	20.01190307
Sterol ester (27:1_20:4)	GCST90277250	4	73947510	C	A	0.295609	0.0524625	0.025305	7.73958832174733	rs182695896	7174	1.82142661491851e-08	31.74953289
Sterol ester (27:1_20:4)	GCST90277250	4	174018821	C	CT	-0.34737	0.0653261	0.0168527	6.96539396097126	rs201013676	7174	1.08294409868991e-07	28.27555607
Sterol ester (27:1_20:4)	GCST90277250	4	174026533	A	G	-0.344289	0.0655575	0.0165749	6.80996088486682	rs6812370	7174	1.54895612079224e-07	27.5804614
Sterol ester (27:1_20:4)	GCST90277250	5	132304843	G	A	0.0756674	0.016911	0.420281	5.1102957289005	rs6860806	7174	7.75718718098078e-06	20.02069013
Sterol ester (27:1_20:4)	GCST90277250	6	124438655	A	T	0.0782414	0.0168193	0.531519	5.47550205607143	rs9388335	7174	3.34578433861756e-06	21.64000674
Sterol ester (27:1_20:4)	GCST90277250	8	22193452	C	G	0.889559	0.193721	0.00206695	5.35012059060275	rs7837272	7174	4.46559578680646e-06	21.0860927
Sterol ester (27:1_20:4)	GCST90277250	9	22932648	T	C	0.385173	0.0854388	0.0109852	5.17797374531427	rs117825513	7174	6.63783197304735e-06	20.32363527
Sterol ester (27:1_20:4)	GCST90277250	10	13808836	C	T	-0.160653	0.0363248	0.0574688	5.00480475629523	rs113603971	7174	9.88997613682914e-06	19.56010655
Sterol ester (27:1_20:4)	GCST90277250	11	12542442	T	C	0.0844945	0.0183398	0.303582	5.38203061468624	rs11022403	7174	4.14924792343146e-06	21.22597704
Sterol ester (27:1_20:4)	GCST90277250	11	61594967	G	A	-0.21982	0.044729	0.036937	6.04115912328801	rs79136768	7174	9.0957994610808e-07	24.15216291
Sterol ester (27:1_20:4)	GCST90277250	11	61744026	T	C	0.212004	0.0245185	0.133653	17.1896445754767	rs3741252	7174	6.46182845641538e-18	74.76534052
Sterol ester (27:1_20:4)	GCST90277250	11	61776027	C	T	-0.64833	0.0151956	0.41439	353.929555733383	rs174528	7174	0	1820.356841
Sterol ester (27:1_20:4)	GCST90277250	11	62056826	A	G	-0.326526	0.0418332	0.0432839	14.1702772678767	rs147981159	7174	6.75651479546339e-15	60.92469484
Sterol ester (27:1_20:4)	GCST90277250	11	62059462	G	A	-0.267977	0.0449424	0.03689	8.58586699802841	rs113248417	7174	2.59497394695049e-09	35.55351308
Sterol ester (27:1_20:4)	GCST90277250	11	62454004	A	G	0.146345	0.0197048	0.255777	12.9074181583138	rs4382917	7174	1.23760439134905e-13	55.15840706
Sterol ester (27:1_20:4)	GCST90277250	11	68794860	T	C	-0.15287	0.0234094	0.155986	10.1545743804115	rs2229738	7174	7.005281950695e-11	42.64459223
Sterol ester (27:1_20:4)	GCST90277250	13	38255030	T	A	-0.0751302	0.0169367	0.600672	5.03148158702768	rs646299	7174	9.30075946753085e-06	19.67757154
Sterol ester (27:1_20:4)	GCST90277250	13	110137139	T	A	-0.0766271	0.0168215	0.430883	5.27461359833259	rs9555673	7174	5.31356994370461e-06	20.75082365
Sterol ester (27:1_20:4)	GCST90277250	14	98823032	T	C	0.319934	0.0709057	0.0137998	5.18634628942645	rs117084735	7174	6.51109018169376e-06	20.35909618
Sterol ester (27:1_20:4)	GCST90277250	16	15038105	G	A	-0.101484	0.0177973	0.315252	7.91165808177546	rs1135999	7174	1.22558071409315e-08	32.51523603
Sterol ester (27:1_20:4)	GCST90277250	16	57423359	G	A	-0.10079	0.0218958	0.171801	5.37338650755443	rs223841	7174	4.23266105709168e-06	21.18913634
Sterol ester (27:1_20:4)	GCST90277250	16	87676514	C	T	0.178031	0.0352786	0.0598929	6.33738827667752	rs117186386	7174	4.59845269641568e-07	25.46645992
Sterol ester (27:1_20:4)	GCST90277250	18	44179195	C	T	0.104506	0.0213907	0.18429	5.97703267293483	rs635196	7174	1.0543075755158e-06	23.86890285
Sterol ester (27:1_20:4)	GCST90277250	18	73089879	C	A	-0.0905263	0.020178	0.78826	5.13393871424479	rs2469034	7174	7.34617526884833e-06	20.1276608
Sterol ester (27:1_20:4)	GCST90277250	19	7662522	A	G	-0.172335	0.0365071	0.061152	5.62076244676384	rs138482835	7174	2.39462522600948e-06	22.28395671
Sterol ester (27:1_20:4)	GCST90277250	19	19269704	G	A	-0.254328	0.0374576	0.0535314	10.9183211878141	rs187429064	7174	1.20692091178867e-11	46.10079947
Sterol ester (27:1_20:4)	GCST90277250	19	44908822	T	C	-0.309996	0.0367905	0.053066	16.3677454684502	rs7412	7174	4.28799757966483e-17	70.99713109
Sterol ester (27:1_20:4)	GCST90277250	20	25297964	A	G	0.0746637	0.0167347	0.445783	5.08347252195281	rs7020	7174	8.25139690862596e-06	19.9059612
Sterol ester (27:1_20:4)	GCST90277250	20	44413724	T	C	-0.16735	0.0369279	0.0524109	5.22570206807952	rs1800961	7174	5.94699990991341e-06	20.53724628
Sterol ester (27:1_20:5)	GCST90277251	1	8828055	T	C	-0.0793345	0.0174566	0.354184	5.25275817734066	rs4908782	7174	5.58781247166817e-06	20.65403253
Sterol ester (27:1_20:5)	GCST90277251	1	169678964	A	G	0.124142	0.0256546	0.119814	5.87568435470307	rs34343838	7174	1.33142174393956e-06	23.41569111
Sterol ester (27:1_20:5)	GCST90277251	1	204934830	C	T	-0.125073	0.0270528	0.107239	5.41571278272071	rs2625222	7174	3.83961091226246e-06	21.37483103
Sterol ester (27:1_20:5)	GCST90277251	3	176095628	C	T	0.159522	0.0357778	0.0634921	5.07756212003621	rs71629271	7174	8.36445944756742e-06	19.87988684
Sterol ester (27:1_20:5)	GCST90277251	4	37392086	G	A	-0.0853222	0.0166125	0.537843	6.54117572118152	rs2054498	7174	2.87623441750839e-07	26.37874333
Sterol ester (27:1_20:5)	GCST90277251	4	189640546	G	C	-0.306868	0.0686176	0.017019	5.10495277432194	rs59807465	7174	7.85321026672691e-06	20.00009957
Sterol ester (27:1_20:5)	GCST90277251	5	23468036	A	G	-0.093514	0.021076	0.204974	5.03371532459265	rs4490551	7174	9.25304502441791e-06	19.68687974
Sterol ester (27:1_20:5)	GCST90277251	5	85519569	A	C	0.152487	0.0312927	0.0776826	5.94993326293498	rs143678376	7174	1.12219088562516e-06	23.74540424
Sterol ester (27:1_20:5)	GCST90277251	5	113784003	G	A	-0.0819542	0.0175851	0.400274	5.4934222803762	rs12515163	7174	3.2105372978688e-06	21.71964616
Sterol ester (27:1_20:5)	GCST90277251	6	156440204	G	T	0.0790809	0.0170448	0.454706	5.44969278095362	rs980814	7174	3.55064472311606e-06	21.52580428
Sterol ester (27:1_20:5)	GCST90277251	7	132693734	A	C	-0.0764858	0.0170332	0.409033	5.14177977722629	rs7780677	7174	7.21473232297449e-06	20.1636493
Sterol ester (27:1_20:5)	GCST90277251	8	3077293	C	G	0.16916	0.0379949	0.0514392	5.06427050756381	rs75897070	7174	8.62441194547666e-06	19.82187538
Sterol ester (27:1_20:5)	GCST90277251	8	132397243	C	G	-0.105558	0.022583	0.175398	5.52256009347817	rs11986253	7174	3.00220197639004e-06	21.84836976
Sterol ester (27:1_20:5)	GCST90277251	8	142670127	GGAGA	G	-0.425684	0.0956789	0.00866634	5.0581077567231	rs200322055	7174	8.74766702037974e-06	19.79439837
Sterol ester (27:1_20:5)	GCST90277251	9	16421864	CCT	C	-0.0760479	0.0167176	0.464201	5.26139617341784	rs5896690	7174	5.47777042114916e-06	20.69314935
Sterol ester (27:1_20:5)	GCST90277251	11	42657198	C	T	0.110621	0.0230023	0.154687	5.81077191590489	rs7947954	7174	1.54606619409965e-06	23.12771003
Sterol ester (27:1_20:5)	GCST90277251	11	61481911	A	C	-0.100975	0.0213828	0.803119	5.62439394651075	rs3019200	7174	2.37468524338471e-06	22.29967717
Sterol ester (27:1_20:5)	GCST90277251	11	61770929	C	G	-0.128976	0.0170551	0.44432	13.3525938485876	rs174527	7174	4.44023699980862e-14	57.18857397
Sterol ester (27:1_20:5)	GCST90277251	11	61839211	A	G	-0.4109	0.0163804	0.409733	132.448915202142	rs174581	7174	3.55700763886907e-133	629.2500764
Sterol ester (27:1_20:5)	GCST90277251	11	62451557	G	A	0.109709	0.0196714	0.257197	7.59740706389204	rs7936002	7174	2.52692839801669e-08	31.10383748
Sterol ester (27:1_20:5)	GCST90277251	11	68908029	T	C	-0.15839	0.028652	0.0979671	7.47475959095944	rs508049	7174	3.35150914719109e-08	30.55945696
Sterol ester (27:1_20:5)	GCST90277251	11	103598670	G	A	0.112727	0.024369	0.860983	5.4209506550617	rs1481977	7174	3.79358085539512e-06	21.39835965
Sterol ester (27:1_20:5)	GCST90277251	12	101714807	T	C	-0.0857574	0.0167681	0.491434	6.4911627721484	rs10860778	7174	3.22728431942646e-07	26.15625126
Sterol ester (27:1_20:5)	GCST90277251	15	53447803	G	C	0.0856648	0.0189479	0.26164	5.20441281213681	rs17548303	7174	6.2457872654247e-06	20.44008241
Sterol ester (27:1_20:5)	GCST90277251	16	10434179	G	A	0.106688	0.0227389	0.164905	5.55988400919565	rs62025936	7174	2.75496439739128e-06	22.01365947
Sterol ester (27:1_20:5)	GCST90277251	19	19347579	G	A	-0.180683	0.0378757	0.0538013	5.72745661701275	rs182611493	7174	1.87302417571371e-06	22.75690778
Sterol ester (27:1_20:5)	GCST90277251	19	44905307	T	A	-0.133434	0.0250844	0.136396	6.97037388694619	rs449647	7174	1.07059722426317e-07	28.29603444
Sterol ester (27:1_20:5)	GCST90277251	21	41847687	A	G	0.0855565	0.0190233	0.267791	5.15612193870895	rs8132104	7174	6.9803638591487e-06	20.22713188
Sterol ester (27:1_22:6)	GCST90277252	1	54369167	T	C	-0.174936	0.0353871	0.0609657	6.10515804759743	rs17110517	7173	7.84949925186112e-07	24.43815625
Sterol ester (27:1_22:6)	GCST90277252	1	55039974	T	G	-0.23804	0.0468733	0.0332154	6.40883917138193	rs11591147	7173	3.90086417349817e-07	25.78985041
Sterol ester (27:1_22:6)	GCST90277252	1	119349977	A	G	0.245305	0.0547022	0.0245264	5.13010608606538	rs77708260	7173	7.41129181937574e-06	20.10958994
Sterol ester (27:1_22:6)	GCST90277252	3	68666055	A	C	0.318052	0.0659503	0.0171037	5.84013986030822	rs149229417	7173	1.44497435589036e-06	23.25748293
Sterol ester (27:1_22:6)	GCST90277252	3	185542441	T	C	0.0762603	0.0172504	0.384505	5.0014987016263	rs113651041	7173	9.96555059447193e-06	19.54333511
Sterol ester (27:1_22:6)	GCST90277252	4	13024335	C	T	-0.248117	0.0532874	0.0255064	5.48453878184433	rs116794590	7173	3.27688513406991e-06	21.68023481
Sterol ester (27:1_22:6)	GCST90277252	4	87901015	G	C	0.244788	0.0548043	0.0242887	5.09354078683934	rs72657952	7173	8.06230480527885e-06	19.95037108
Sterol ester (27:1_22:6)	GCST90277252	4	91336094	T	G	-0.198006	0.0425017	0.0411956	5.48999003558128	rs115647337	7173	3.23601081522429e-06	21.70421576
Sterol ester (27:1_22:6)	GCST90277252	6	24387133	C	T	0.25893	0.0499479	0.029961	6.65198955310501	rs75101588	7173	2.22848875462098e-07	26.87387393
Sterol ester (27:1_22:6)	GCST90277252	6	120046093	A	G	-0.129994	0.0293089	0.0888306	5.03028424106491	rs73769662	7173	9.32643695738998e-06	19.67195747
Sterol ester (27:1_22:6)	GCST90277252	7	17680332	T	G	0.0744784	0.0168003	0.581063	5.02604182934853	rs2075083	7173	9.41798882197516e-06	19.65289811
Sterol ester (27:1_22:6)	GCST90277252	11	61818856	CT	C	-0.201062	0.0168838	0.405852	31.6696103225383	rs35473591	7173	2.1398812700347e-32	141.8141605
Sterol ester (27:1_22:6)	GCST90277252	11	68794860	T	C	-0.113593	0.0234368	0.155986	5.89257230253988	rs2229738	7173	1.28064187200656e-06	23.49127078
Sterol ester (27:1_22:6)	GCST90277252	13	107677268	G	A	0.0855016	0.0183359	0.284133	5.49909	rs9559135	7173	3.16894179512807e-06	21.74422935
Sterol ester (27:1_22:6)	GCST90277252	14	20010775	T	C	-0.164286	0.0365775	0.0551538	5.14396973704589	rs111751059	7173	7.17844311093089e-06	20.17312006
Sterol ester (27:1_22:6)	GCST90277252	14	72571809	T	C	-0.204513	0.0382124	0.0530446	7.04778931166039	rs10150075	7173	8.95799237294058e-08	28.64396988
Sterol ester (27:1_22:6)	GCST90277252	15	64865848	A	G	-0.268171	0.0535673	0.02424	6.24584058135448	rs77456635	7173	5.67752975084024e-07	25.06248381
Sterol ester (27:1_22:6)	GCST90277252	15	93239374	A	G	-0.0974961	0.0204823	0.71883	5.70485655336463	rs11633878	7173	1.97307433117029e-06	22.65776361
Sterol ester (27:1_22:6)	GCST90277252	15	101196347	T	G	0.19914	0.0410573	0.044898	5.90042221331149	rs117061362	7173	1.25770210180879e-06	23.52535759
Sterol ester (27:1_22:6)	GCST90277252	17	78966695	T	C	0.213123	0.0449662	0.03913	5.66159313416487	rs72852391	7173	2.17975090091924e-06	22.46406081
Sterol ester (27:1_22:6)	GCST90277252	18	48039184	C	T	-0.0925712	0.0171626	0.385293	7.14805768615019	rs4072727	7173	7.11119051378002e-08	29.09280698
Sterol ester (27:1_22:6)	GCST90277252	19	44908822	T	C	-0.268679	0.0371984	0.053066	12.2512464413864	rs7412	7173	5.60729698401254e-13	52.16977049
Sterol ester (27:1_22:6)	GCST90277252	20	57125699	A	G	-0.101203	0.0226743	0.160445	5.08698053750116	rs11696517	7173	8.18501467686543e-06	19.92136059
Ceramide (d40:1)	GCST90277253	2	12194447	G	A	0.0747848	0.0168687	0.492204	5.02637277300416	rs12477218	7117	9.41081480404349e-06	19.65456534
Ceramide (d40:1)	GCST90277253	2	27508073	C	T	-0.0994691	0.0175128	0.650878	7.85376906324391	rs1260326	7117	1.40033175318408e-08	32.26006224
Ceramide (d40:1)	GCST90277253	2	141867363	T	C	0.195321	0.0398544	0.0494759	6.0114023091037	rs114910162	7117	9.74086873348036e-07	24.01846937
Ceramide (d40:1)	GCST90277253	2	200379367	G	A	-0.478565	0.108168	0.00678459	5.00802295758458	rs78573518	7117	9.81696047436058e-06	19.57421106
Ceramide (d40:1)	GCST90277253	4	36311616	C	T	0.0898948	0.0200045	0.221672	5.14855863818877	rs10025139	7117	7.10299259334646e-06	20.19359953
Ceramide (d40:1)	GCST90277253	4	151996582	T	G	0.114287	0.0243928	0.860853	5.54552193877739	rs6535831	7117	2.84759394776419e-06	21.95181104
Ceramide (d40:1)	GCST90277253	5	76672693	A	G	0.0886995	0.0199419	0.772668	5.05575613105995	rs4704352	7117	8.79516252063783e-06	19.78378006
Ceramide (d40:1)	GCST90277253	7	47368432	G	A	-0.0882764	0.0199015	0.767744	5.03108724619021	rs2255744	7117	9.30920842339489e-06	19.67512979
Ceramide (d40:1)	GCST90277253	7	95426286	C	T	0.0893504	0.0195164	0.240523	5.32181060351051	rs11982486	7117	4.76638804400796e-06	20.96011113
Ceramide (d40:1)	GCST90277253	8	118268727	A	T	0.123282	0.0223476	0.171403	7.4466887904276	rs28505920	7117	3.57528946803544e-08	30.43249533
Ceramide (d40:1)	GCST90277253	9	71460729	T	C	-0.102509	0.0220678	0.822875	5.46137159709927	rs1346910	7117	3.45643506949427e-06	21.57773798
Ceramide (d40:1)	GCST90277253	10	73731455	A	G	-0.111051	0.0241011	0.144171	5.38327667050477	rs56143221	7117	4.13736017263e-06	21.23103753
Ceramide (d40:1)	GCST90277253	11	117120135	G	A	-0.088126	0.0186203	0.716811	5.64725527944859	rs12366015	7117	2.25291455372033e-06	22.39931662
Ceramide (d40:1)	GCST90277253	12	111854	A	G	-0.158727	0.0359062	0.0585008	5.00080915058746	rs11064535	7117	9.98138596483669e-06	19.54171723
Ceramide (d40:1)	GCST90277253	12	67485111	C	T	-0.222939	0.0483273	0.032618	5.39440541735294	rs117873718	7117	4.0326876260402e-06	21.28075506
Ceramide (d40:1)	GCST90277253	14	63768838	T	G	0.147618	0.0252287	0.125459	8.29267741962435	rs7157785	7117	5.0970932665399e-09	34.23646284
Ceramide (d40:1)	GCST90277253	14	98057258	G	T	-0.282961	0.0633695	0.0178066	5.0907587652051	rs865934	7117	8.11411642367154e-06	19.9385055
Ceramide (d40:1)	GCST90277253	16	89171782	A	G	-0.0791556	0.0166825	0.529955	5.67211622434401	rs12927793	7117	2.12756959718356e-06	22.51339667
Ceramide (d40:1)	GCST90277253	17	81124244	C	T	-0.0841618	0.0189682	0.265696	5.03377146290578	rs11868222	7117	9.25184902311197e-06	19.68692063
Ceramide (d40:1)	GCST90277253	18	5754635	T	A	-0.0852207	0.0191723	0.266854	5.05002694168465	rs1917921	7117	8.91195650631963e-06	19.75794455
Ceramide (d40:1)	GCST90277253	19	19269704	G	A	-0.231992	0.0379485	0.0535314	8.98952791076868	rs187429064	7117	1.02440594278015e-09	37.37289922
Ceramide (d40:1)	GCST90277253	19	19346108	T	C	-0.178451	0.0316157	0.0756567	7.76544261417842	rs58489806	7117	1.71615846100332e-08	31.85901674
Ceramide (d40:1)	GCST90277253	19	38556464	A	T	0.0875568	0.0194908	0.240793	5.14518810379074	rs2945048	7117	7.1583329777303e-06	20.17996605
Ceramide (d40:1)	GCST90277253	20	12982070	G	A	-0.263295	0.0174402	0.66136	49.9920885489216	rs364585	7117	1.01838372717346e-50	227.9199294
Ceramide (d40:1)	GCST90277253	20	13126078	C	T	0.127704	0.0234895	0.146373	7.25166834867768	rs2236124	7117	5.6018522666341e-08	29.55707519
Ceramide (d40:1)	GCST90277253	20	13295543	A	G	0.172956	0.0374594	0.0570568	5.40278570451539	rs56406916	7117	3.95561755377384e-06	21.31815579
Ceramide (d40:1)	GCST90277253	20	32510074	C	T	-0.0853302	0.0170331	0.46685	6.25357901794136	rs293566	7117	5.57726117132983e-07	25.09678758
Ceramide (d40:1)	GCST90277253	22	46600357	A	G	-0.113343	0.021519	0.190342	6.84629646577575	rs5767288	7117	1.42463475223472e-07	27.74247708
Ceramide (d40:2)	GCST90277254	1	240877505	G	A	-0.112851	0.0237626	0.209064	5.67845804310246	rs61834063	5287	2.09672733392378e-06	22.55396534
Ceramide (d40:2)	GCST90277254	2	132139262	A	G	-0.198476	0.0446252	0.0593866	5.05304791538899	rs114316759	5287	8.8501796106708e-06	19.78133721
Ceramide (d40:2)	GCST90277254	2	167928158	T	C	0.23105	0.049361	0.0418265	5.53479088798305	rs115833524	5287	2.91883208813815e-06	21.91008421
Ceramide (d40:2)	GCST90277254	2	240329826	C	T	0.248716	0.0532558	0.0340769	5.51204311057774	rs147060788	5287	3.07579147876551e-06	21.81090183
Ceramide (d40:2)	GCST90277254	4	147474942	G	A	-0.113919	0.0252549	0.188945	5.18131107871103	rs6537481	5287	6.58701907796102e-06	20.34702982
Ceramide (d40:2)	GCST90277254	7	151291137	A	C	0.424561	0.0949584	0.0126486	5.10357224984222	rs79320828	5287	7.87821357477212e-06	19.99002873
Ceramide (d40:2)	GCST90277254	8	6166747	A	G	-0.418324	0.0881224	0.0131253	5.67375947299833	rs6559102	5287	2.11953468037784e-06	22.53475963
Ceramide (d40:2)	GCST90277254	9	71444815	T	C	0.159679	0.0354597	0.0825144	5.16469994163185	rs10869023	5287	6.84384331899165e-06	20.27801754
Ceramide (d40:2)	GCST90277254	9	76271174	A	C	-0.30193	0.0674204	0.0223009	5.11570338152894	rs117064201	5287	7.66119679784995e-06	20.05533332
Ceramide (d40:2)	GCST90277254	11	6300702	A	G	0.213593	0.0432284	0.0588129	6.0966262167471	rs139456652	5287	8.00522942875776e-07	24.41381832
Ceramide (d40:2)	GCST90277254	11	36075190	T	C	0.267458	0.0570589	0.0341145	5.54883436490795	rs117671667	5287	2.82595755824064e-06	21.97173718
Ceramide (d40:2)	GCST90277254	11	97717674	G	A	-0.0894544	0.0196544	0.433771	5.26440177857461	rs629047	5287	5.43999150391901e-06	20.71494733
Ceramide (d40:2)	GCST90277254	11	116778201	C	G	-0.14003	0.026711	0.848991	6.78451689117647	rs964184	5287	1.64241577934591e-07	27.48285731
Ceramide (d40:2)	GCST90277254	13	76834291	C	T	0.144551	0.0301812	0.122772	5.76428316177674	rs17748108	5287	1.72074627555118e-06	22.93872075
Ceramide (d40:2)	GCST90277254	14	63772911	G	T	0.215989	0.0286656	0.124065	13.246698436388	rs12878001	5287	5.66632608481463e-14	56.77291513
Ceramide (d40:2)	GCST90277254	15	92566992	A	G	-0.134898	0.0286652	0.134764	5.58719810352518	rs111745969	5287	2.58703257047992e-06	22.14629442
Ceramide (d40:2)	GCST90277254	19	1150087	T	C	-0.425483	0.0948587	0.013014	5.12909965322822	rs111984437	5287	7.42848664256449e-06	20.1191713
Ceramide (d40:2)	GCST90277254	19	19269704	G	A	-0.220391	0.0443906	0.0535314	6.14882705448559	rs187429064	5287	7.09860393543496e-07	24.64936187
Ceramide (d40:2)	GCST90277254	19	38559208	C	G	0.10569	0.0224445	0.24051	5.59433092930121	rs12974674	5287	2.54489032527596e-06	22.17419824
Ceramide (d40:2)	GCST90277254	19	48629610	C	G	0.24997	0.0539988	0.0305294	5.42598331026192	rs61751862	5287	3.74987412563152e-06	21.42927919
Ceramide (d40:2)	GCST90277254	20	12978039	G	A	-0.227656	0.0201893	0.665837	28.4369287572796	rs438568	5287	3.65654769588998e-29	127.1497993
Ceramide (d42:1)	GCST90277255	1	114581582	C	T	0.568908	0.128125	0.00485169	5.0401810396913	rs62621917	7174	9.11630738390721e-06	19.71588721
Ceramide (d42:1)	GCST90277255	2	20948514	C	A	-0.0770068	0.0169397	0.392798	5.25537815572367	rs3923037	7174	5.55420422246734e-06	20.66553838
Ceramide (d42:1)	GCST90277255	2	27508073	C	T	-0.088831	0.017446	0.650878	6.43940536831174	rs1260326	7174	3.63575518117356e-07	25.9261104
Ceramide (d42:1)	GCST90277255	2	62042163	T	A	0.262126	0.0584095	0.0214135	5.13630798437022	rs10201832	7174	7.30620772534785e-06	20.1397105
Ceramide (d42:1)	GCST90277255	2	141867363	T	C	0.185799	0.0397446	0.0494759	5.52396706205857	rs114910162	7174	2.99249158578444e-06	21.85397709
Ceramide (d42:1)	GCST90277255	2	200379367	G	A	-0.500131	0.107554	0.00678459	5.47149916569486	rs78573518	7174	3.37676497337741e-06	21.6229237
Ceramide (d42:1)	GCST90277255	3	55192986	C	A	0.115441	0.0258876	0.881307	5.07833887797865	rs11130463	7174	8.34951255371794e-06	19.88550302
Ceramide (d42:1)	GCST90277255	4	40237784	G	T	-0.0821246	0.0176572	0.655299	5.47376623266865	rs10033592	7174	3.35918380096694e-06	21.63230822
Ceramide (d42:1)	GCST90277255	4	72372827	A	G	0.237444	0.0509524	0.0296179	5.49319135384272	rs114822153	7174	3.21224488437001e-06	21.71666385
Ceramide (d42:1)	GCST90277255	4	131441209	C	T	0.0837634	0.0185687	0.277158	5.18372226039904	rs72941422	7174	6.55054960277778e-06	20.34911823
Ceramide (d42:1)	GCST90277255	4	175907374	T	C	0.15444	0.0339572	0.0640638	5.25995946219698	rs57099041	7174	5.49592171353568e-06	20.68501503
Ceramide (d42:1)	GCST90277255	5	16573000	C	T	0.26929	0.057719	0.0225114	5.5041893377596	rs186176314	7174	3.13192001504599e-06	21.76721447
Ceramide (d42:1)	GCST90277255	7	95390043	A	G	-0.0777708	0.0168713	0.560349	5.38685161872637	rs6977389	7174	4.103442774738e-06	21.24887966
Ceramide (d42:1)	GCST90277255	8	17632332	T	C	-0.53841	0.120018	0.00597336	5.13271840942116	rs112631157	7174	7.36684598853947e-06	20.12488764
Ceramide (d42:1)	GCST90277255	8	118268727	A	T	0.101162	0.0222551	0.171403	5.25446740792998	rs28505920	7174	5.56586402282236e-06	20.66215969
Ceramide (d42:1)	GCST90277255	9	107021609	G	T	-0.29441	0.0636033	0.0185533	5.42716029325394	rs117888980	7174	3.73972533701394e-06	21.42623264
Ceramide (d42:1)	GCST90277255	11	116833462	A	C	-0.110975	0.021605	0.811496	6.54239963940565	rs7123454	7174	2.86814009408183e-07	26.38406852
Ceramide (d42:1)	GCST90277255	12	67513820	A	C	-0.211977	0.0478469	0.0349783	5.02042267838151	rs7970512	7174	9.5406358882699e-06	19.62772086
Ceramide (d42:1)	GCST90277255	12	89259912	A	G	-0.085957	0.0176409	0.337067	5.94883158438588	rs11105228	7174	1.12504117054323e-06	23.7422035
Ceramide (d42:1)	GCST90277255	14	33070106	C	G	0.37973	0.0826758	0.012375	5.35247213117805	rs56368930	7174	4.44148161587011e-06	21.09565462
Ceramide (d42:1)	GCST90277255	16	89171782	A	G	-0.078516	0.016616	0.529955	5.63036729832993	rs12927793	7174	2.3422470555581e-06	22.32869624
Ceramide (d42:1)	GCST90277255	18	71270815	A	G	-0.20877	0.0466583	0.0338385	5.10945105761828	rs72954979	7174	7.77228902891353e-06	20.02065861
Ceramide (d42:1)	GCST90277255	19	18958653	A	G	0.0841486	0.0190353	0.30308	5.00102717924074	rs7252628	7174	9.97637627197516e-06	19.54223981
Ceramide (d42:1)	GCST90277255	19	19282905	A	G	-0.166109	0.0223854	0.170713	12.8880357921061	rs8100204	7174	1.29408918551017e-13	55.06258666
Ceramide (d42:1)	GCST90277255	19	38556464	A	T	0.0925624	0.0194051	0.240793	5.72625358727389	rs2945048	7174	1.87821979222909e-06	22.75293589
Ceramide (d42:1)	GCST90277255	20	12982070	G	A	-0.222717	0.0174419	0.66136	36.2140928513057	rs364585	7174	6.10811420664717e-37	163.04938
Ceramide (d42:1)	GCST90277255	20	13126078	C	T	0.148192	0.0233976	0.146373	9.59635635386165	rs2236124	7174	2.53304932168935e-10	40.11500904
Ceramide (d42:2)	GCST90277256	2	21002409	T	C	0.102639	0.018599	0.727594	7.45146924208568	rs1042034	7173	3.53615064192479e-08	30.4540906
Ceramide (d42:2)	GCST90277256	2	27508073	C	T	-0.0947977	0.0174347	0.650878	7.25297718601413	rs1260326	7173	5.58499532585494e-08	29.56423484
Ceramide (d42:2)	GCST90277256	2	120863835	C	A	0.130074	0.0262014	0.115611	6.1520309420634	rs55817533	7173	7.04642863676062e-07	24.64518014
Ceramide (d42:2)	GCST90277256	2	137364592	T	C	0.346637	0.0715174	0.0142941	5.89339446997294	rs116327692	7173	1.27821976884136e-06	23.49234662
Ceramide (d42:2)	GCST90277256	3	7468297	T	C	0.120669	0.0261567	0.8701	5.39452595538192	rs779714	7173	4.03156851265698e-06	21.28264126
Ceramide (d42:2)	GCST90277256	3	31247248	A	C	-0.0867251	0.0191292	0.260416	5.23050347471998	rs9839625	7173	5.88161408339815e-06	20.55398347
Ceramide (d42:2)	GCST90277256	3	54513590	T	C	0.112298	0.0236642	0.160202	5.67364755726352	rs11713732	7173	2.12008094531466e-06	22.51958532
Ceramide (d42:2)	GCST90277256	3	102651475	T	C	0.362245	0.07914	0.0121236	5.31989534720455	rs142985829	7173	4.78745442654868e-06	20.95138356
Ceramide (d42:2)	GCST90277256	4	151996582	T	G	0.120941	0.0242669	0.860853	6.19547913240005	rs6535831	7173	6.37559714676357e-07	24.83810791
Ceramide (d42:2)	GCST90277256	4	168325002	A	G	-0.208618	0.0461354	0.0334349	5.20610436848833	rs6837202	7173	6.2215075359726e-06	20.44725317
Ceramide (d42:2)	GCST90277256	6	56110664	G	C	0.116048	0.0254472	0.133712	5.28500346985785	rs7769878	7173	5.18795893918441e-06	20.79674247
Ceramide (d42:2)	GCST90277256	8	118268727	A	T	0.116544	0.0222444	0.171403	6.78038961941715	rs28505920	7173	1.65809870680127e-07	27.44975342
Ceramide (d42:2)	GCST90277256	9	71470570	A	G	0.126578	0.0286346	0.0949966	5.00050882050433	rs11507232	7173	9.98829083549983e-06	19.54043453
Ceramide (d42:2)	GCST90277256	10	8406642	T	C	-0.0837854	0.0172617	0.382105	5.90822769460854	rs1572595	7173	1.23529961308365e-06	23.55968968
Ceramide (d42:2)	GCST90277256	10	14273933	G	T	0.122607	0.0275249	0.10482	5.06855664382593	rs61836115	7173	8.53971459023448e-06	19.84170701
Ceramide (d42:2)	GCST90277256	10	63118358	G	C	-0.0791553	0.0166981	0.460784	5.66290186602702	rs6479877	7173	2.17319218185549e-06	22.47118024
Ceramide (d42:2)	GCST90277256	10	70843134	C	T	-0.131962	0.0206836	0.205697	9.72538441023926	rs12763964	7173	1.88198253911773e-10	40.70478989
Ceramide (d42:2)	GCST90277256	10	130351351	A	G	0.0980092	0.0210594	0.190552	5.47953040724515	rs12356523	7173	3.31489359682499e-06	21.65916458
Ceramide (d42:2)	GCST90277256	11	116831407	C	T	-0.124841	0.0245758	0.863694	6.41261599015872	rs5141	7173	3.8670875974302e-07	25.80471991
Ceramide (d42:2)	GCST90277256	12	121000508	T	C	-0.0983412	0.0173556	0.359634	7.81986642105458	rs1169306	7173	1.51402685649697e-08	32.10640963
Ceramide (d42:2)	GCST90277256	14	63888972	C	T	0.0814642	0.0181819	0.691495	5.12109691953392	rs7493416	7173	7.56664014894008e-06	20.07497737
Ceramide (d42:2)	GCST90277256	16	52635159	C	T	0.26394	0.0559069	0.0238872	5.62187456999557	rs79098941	7173	2.38850101406723e-06	22.28843635
Ceramide (d42:2)	GCST90277256	17	37499294	T	C	0.136573	0.0297186	0.0875997	5.35788900231066	rs117704733	7173	4.38642792487325e-06	21.11898324
Ceramide (d42:2)	GCST90277256	17	42347515	C	T	0.0837721	0.0179914	0.31405	5.48460534753452	rs6503695	7173	3.27638291400042e-06	21.68047966
Ceramide (d42:2)	GCST90277256	19	19255823	T	C	-0.199245	0.0343829	0.0623971	8.14753914886547	rs72999033	7173	7.11968617696393e-09	33.58070852
Ceramide (d42:2)	GCST90277256	19	19269704	G	A	-0.287704	0.037735	0.0535314	13.5607191109543	rs187429064	7173	2.74967198602108e-14	58.13037055
Ceramide (d42:2)	GCST90277256	19	38556464	A	T	0.0858173	0.0193952	0.240793	5.00891251538164	rs2945048	7173	9.79687314507899e-06	19.57767742
Ceramide (d42:2)	GCST90277256	20	12982070	G	A	-0.265158	0.0173572	0.66136	51.1477838832371	rs364585	7173	7.11567520943284e-52	233.3727446
Ceramide (d42:2)	GCST90277256	20	13126078	C	T	0.169704	0.0233739	0.146373	12.3704581073907	rs2236124	7173	4.26129786632529e-13	52.71349292
Ceramide (d42:2)	GCST90277256	21	28580399	T	C	0.204114	0.0437824	0.0392165	5.49667648938244	rs78709083	7173	3.18657034827416e-06	21.73434009
Ceramide (d42:2)	GCST90277256	22	46600357	A	G	-0.141379	0.0214117	0.190342	10.3657704852755	rs5767288	7173	4.3075419411322e-11	43.59809479
total cholesterol measurement	GCST90277257	1	55039974	T	G	-0.213519	0.0469534	0.0332154	5.25846103590795	rs11591147	7166	5.5149167896853e-06	20.67944894
total cholesterol measurement	GCST90277257	1	181952433	C	T	-0.139218	0.0303353	0.0832304	5.34445789538288	rs12562141	7166	4.52420322113982e-06	21.06173734
total cholesterol measurement	GCST90277257	2	170149397	T	C	-0.365314	0.0771305	0.0124096	5.65421240312658	rs180958041	7166	2.21711181781068e-06	22.43263752
total cholesterol measurement	GCST90277257	2	215511513	G	A	0.0853688	0.0191119	0.255623	5.09399441761392	rs34462361	7166	8.05388793534825e-06	19.95219243
total cholesterol measurement	GCST90277257	3	172335874	G	A	-0.108173	0.0232719	0.156026	5.46866210532451	rs669552	7166	3.39889614483114e-06	21.60598471
total cholesterol measurement	GCST90277257	3	194964435	A	G	-0.49546	0.108798	0.00764415	5.27178221073415	rs143214193	7166	5.34832499059723e-06	20.73840601
total cholesterol measurement	GCST90277257	4	72366511	T	C	0.252852	0.0515779	0.0287398	6.01442175872681	rs11730766	7166	9.67337983844981e-07	24.032861
total cholesterol measurement	GCST90277257	4	72803111	A	G	0.242277	0.0539359	0.0255539	5.14489157369679	rs77645768	7166	7.16322225462712e-06	20.17755384
total cholesterol measurement	GCST90277257	4	73947510	C	A	0.268217	0.0533247	0.025305	6.29914674518278	rs182695896	7166	5.02172880015448e-07	25.29972261
total cholesterol measurement	GCST90277257	5	126190702	A	C	-0.277693	0.0610309	0.0200951	5.26358772551669	rs75059546	7166	5.45019793041545e-06	20.7028586
total cholesterol measurement	GCST90277257	7	50678097	T	C	-0.0993409	0.0210886	0.198499	5.59928357301791	rs2237478	7166	2.5160335446643e-06	22.19017268
total cholesterol measurement	GCST90277257	8	11644899	A	G	-0.0807375	0.0180574	0.321845	5.10285177189203	rs11781607	7166	7.89129407707667e-06	19.99125957
total cholesterol measurement	GCST90277257	9	2958367	G	A	0.303163	0.0660495	0.0175182	5.34568370540056	rs112411704	7166	4.51145151785593e-06	21.06751557
total cholesterol measurement	GCST90277257	9	27742537	A	T	0.0859508	0.0178831	0.375095	5.80479836003611	rs10812660	7166	1.56747867083389e-06	23.10012003
total cholesterol measurement	GCST90277257	9	96213656	G	A	0.190781	0.0412899	0.0439974	5.40850870842793	rs78721266	7166	3.90383354502622e-06	21.34924787
total cholesterol measurement	GCST90277257	9	121135217	G	A	-0.188787	0.0400685	0.0474496	5.6017635587641	rs12552499	7166	2.50170698550134e-06	22.19923462
total cholesterol measurement	GCST90277257	10	51918584	A	G	-0.101233	0.0211857	0.188973	5.74447624918347	rs2879630	7166	1.80104162761046e-06	22.83276874
total cholesterol measurement	GCST90277257	10	52240944	G	A	0.0761083	0.0169979	0.593119	5.11593026556004	rs7909144	7166	7.65719548231835e-06	20.04811306
total cholesterol measurement	GCST90277257	11	117120135	G	A	-0.0823684	0.0186254	0.716811	5.00380035577601	rs12366015	7166	9.91287532880316e-06	19.55735157
total cholesterol measurement	GCST90277257	12	31810895	A	G	0.23516	0.0513246	0.0278953	5.32806195440144	rs1271671	7166	4.69827080510088e-06	20.99306045
total cholesterol measurement	GCST90277257	12	31822701	T	C	0.237617	0.051493	0.027785	5.39607436020505	rs1259751	7166	4.01722021834409e-06	21.29406755
total cholesterol measurement	GCST90277257	13	23150340	C	T	0.124347	0.0274126	0.103337	5.23492149311372	rs75611814	7166	5.82208453374271e-06	20.57643658
total cholesterol measurement	GCST90277257	15	58420774	C	T	0.0877418	0.0181876	0.302589	5.84388786522503	rs11858279	7166	1.43255773773449e-06	23.27353167
total cholesterol measurement	GCST90277257	15	58428969	C	G	-0.0794348	0.0173171	0.471057	5.34019806451338	rs11857386	7166	4.56879777322039e-06	21.04123773
total cholesterol measurement	GCST90277257	16	14576910	C	T	0.110271	0.0228056	0.160235	5.86766966531908	rs16963800	7166	1.35622059367307e-06	23.37973695
total cholesterol measurement	GCST90277257	16	57423359	G	A	-0.0981812	0.0221918	0.171801	5.00838441947634	rs223841	7166	9.80879324917788e-06	19.57364071
total cholesterol measurement	GCST90277257	18	35844265	C	T	-0.302557	0.0684302	0.0153839	5.00254813838804	rs141401656	7166	9.94149873554925e-06	19.54874097
total cholesterol measurement	GCST90277257	18	39850559	C	T	-0.0768175	0.0172158	0.38907	5.08407249546701	rs17702736	7166	8.24000555606511e-06	19.90975523
total cholesterol measurement	GCST90277257	19	11079868	T	C	-0.161378	0.0282534	0.0946153	7.9352124691977	rs118068660	7166	1.16088053915525e-08	32.62475219
total cholesterol measurement	GCST90277257	19	15830645	G	A	-0.090004	0.019237	0.253445	5.53177958141109	rs73005445	7166	2.93914098321866e-06	21.8901598
total cholesterol measurement	GCST90277257	19	44908684	C	T	0.105625	0.0215085	0.189202	6.03321316206373	rs429358	7166	9.26375024874534e-07	24.11643986
total cholesterol measurement	GCST90277257	19	49823108	C	A	-0.227789	0.0422417	0.0423232	7.14474469120821	rs114243848	7166	7.16564533366397e-08	29.0792178
total cholesterol measurement	GCST90277257	20	40665923	T	C	-0.106878	0.0230275	0.154935	5.45289171009938	rs57405165	7166	3.5245874451522e-06	21.54185283
total cholesterol measurement	GCST90277257	20	44413724	T	C	-0.179574	0.037366	0.0524109	5.80389098855718	rs1800961	7166	1.57075702762837e-06	23.09583639
total cholesterol measurement	GCST90277257	22	50075106	T	C	0.395144	0.0865827	0.0100013	5.29203318023059	rs76093749	7166	5.10465998727914e-06	20.82804629
Diacylglycerol (16:0_18:1)	GCST90277258	1	77136442	T	C	-0.08076	0.0182031	0.563322	5.03218753308601	rs6699688	6293	9.28565335574639e-06	19.68348124
Diacylglycerol (16:0_18:1)	GCST90277258	1	184416563	G	C	0.416817	0.0916486	0.0110347	5.25861527987856	rs78056622	6293	5.51295846035007e-06	20.68422135
Diacylglycerol (16:0_18:1)	GCST90277258	1	230598232	T	C	0.148449	0.0320369	0.0925141	5.43641902408878	rs55857911	6293	3.66084192029849e-06	21.47106475
Diacylglycerol (16:0_18:1)	GCST90277258	2	27508073	C	T	-0.0993268	0.018614	0.650878	7.00823427576556	rs1260326	6293	9.81218491838465e-08	28.47432705
Diacylglycerol (16:0_18:1)	GCST90277258	3	10598526	C	G	0.10238	0.0225451	0.213317	5.24459572061811	rs17033194	6293	5.69382715574622e-06	20.62176904
Diacylglycerol (16:0_18:1)	GCST90277258	5	120107843	A	G	0.374436	0.0842182	0.0113381	5.05107954259704	rs115473344	6293	8.8903827238701e-06	19.76711479
Diacylglycerol (16:0_18:1)	GCST90277258	7	24401906	C	T	0.0817178	0.0184844	0.655746	5.00061203775152	rs93	6293	9.98591723550248e-06	19.54441232
Diacylglycerol (16:0_18:1)	GCST90277258	7	76683164	G	A	0.190961	0.0425214	0.0481944	5.14193372291146	rs117905902	6293	7.2121753480927e-06	20.16853023
Diacylglycerol (16:0_18:1)	GCST90277258	7	157355450	A	G	-0.653502	0.137471	0.00474668	5.69072190971356	rs180999317	6293	2.03834686752879e-06	22.59808607
Diacylglycerol (16:0_18:1)	GCST90277258	8	142752432	A	G	-0.122	0.0241698	0.15754	6.33753888172811	rs11775636	6293	4.5968583171129e-07	25.47848192
Diacylglycerol (16:0_18:1)	GCST90277258	9	2770506	C	T	0.238528	0.0530026	0.0298946	5.16097732442035	rs117730598	6293	6.90275843893507e-06	20.25276788
Diacylglycerol (16:0_18:1)	GCST90277258	9	120350676	T	C	0.231459	0.0477457	0.039167	5.8941046636615	rs72753379	6293	1.27613122796917e-06	23.50063596
Diacylglycerol (16:0_18:1)	GCST90277258	9	132470502	G	A	0.259263	0.0583405	0.025886	5.04732312873286	rs111568723	6293	8.96761327634269e-06	19.74880358
Diacylglycerol (16:0_18:1)	GCST90277258	11	116778201	C	G	-0.18604	0.0245538	0.848991	13.3933264048637	rs964184	6293	4.04271936819135e-14	57.40837232
Diacylglycerol (16:0_18:1)	GCST90277258	12	44462630	T	A	0.378683	0.0763461	0.0146135	6.14162686554259	rs118099052	6293	7.21727302094034e-07	24.60242431
Diacylglycerol (16:0_18:1)	GCST90277258	12	72431183	C	T	-0.0870531	0.0189894	0.348202	5.33363949711995	rs36094040	6293	4.63831781433955e-06	21.01580339
Diacylglycerol (16:0_18:1)	GCST90277258	14	36679967	A	C	-0.0847771	0.0184277	0.622644	5.36732874568277	rs1884216	6293	4.29211405793144e-06	21.164833
Diacylglycerol (16:0_18:1)	GCST90277258	15	40252330	G	C	-0.173463	0.0378622	0.0649907	5.32753170726572	rs117614422	6293	4.70401061112951e-06	20.98949626
Diacylglycerol (16:0_18:1)	GCST90277258	15	93154632	T	C	-0.0817784	0.0183054	0.378205	5.09440920306727	rs28689929	6293	8.04619950982068e-06	19.95808059
Diacylglycerol (16:0_18:1)	GCST90277258	16	30484331	A	G	-0.123277	0.027557	0.124802	5.10658721322781	rs9796793	6293	7.82371076755301e-06	20.01244916
Diacylglycerol (16:0_18:1)	GCST90277258	16	78596301	C	T	0.218132	0.0490042	0.0353154	5.06158249837753	rs76606887	6293	8.67795715564352e-06	19.81399985
Diacylglycerol (16:0_18:1)	GCST90277258	18	5149977	G	C	-0.082813	0.0184659	0.650649	5.12890912939124	rs447117	6293	7.43174621487658e-06	20.11203781
Diacylglycerol (16:0_18:2)	GCST90277259	1	186849811	T	G	0.178121	0.0401649	0.0580198	5.02869025935394	rs76587848	6075	9.36073047356134e-06	19.66694346
Diacylglycerol (16:0_18:2)	GCST90277259	1	230586281	A	G	0.0981228	0.0198149	0.319911	6.12272548871864	rs6687291	6075	7.53831899452031e-07	24.5220117
Diacylglycerol (16:0_18:2)	GCST90277259	1	230712956	T	C	-0.107535	0.0229444	0.196464	5.54762454809864	rs2004776	6075	2.83384082071976e-06	21.96576173
Diacylglycerol (16:0_18:2)	GCST90277259	2	27508073	C	T	-0.102475	0.0189096	0.650878	7.2069414669525	rs1260326	6075	6.20952718935469e-08	29.36778348
Diacylglycerol (16:0_18:2)	GCST90277259	2	42290376	A	C	-0.0913086	0.0206177	0.264661	5.0157727518921	rs7569544	6075	9.64333486943805e-06	19.61295066
Diacylglycerol (16:0_18:2)	GCST90277259	2	42953102	T	C	-0.630151	0.133693	0.00491725	5.60406615159045	rs78504564	6075	2.4884782452377e-06	22.21630976
Diacylglycerol (16:0_18:2)	GCST90277259	2	220215369	A	G	0.308404	0.0638144	0.0213776	5.8608991280729	rs140314539	6075	1.37752938524933e-06	23.35622358
Diacylglycerol (16:0_18:2)	GCST90277259	3	55269076	G	A	0.292679	0.065381	0.0198046	5.11253558721518	rs149992851	6075	7.71728275579439e-06	20.03918282
Diacylglycerol (16:0_18:2)	GCST90277259	3	188792426	T	G	-0.192355	0.0414853	0.0528312	5.44220957628933	rs6810359	6075	3.6123550015401e-06	21.49901136
Diacylglycerol (16:0_18:2)	GCST90277259	5	149755706	T	C	-0.113829	0.0229667	0.19634	6.1320903525853	rs34606692	6075	7.3775072916874e-07	24.56454058
Diacylglycerol (16:0_18:2)	GCST90277259	6	28352897	T	C	-0.116161	0.0234432	0.182989	6.12968601914713	rs758398	6075	7.41846378391662e-07	24.55200133
Diacylglycerol (16:0_18:2)	GCST90277259	6	64409802	A	C	0.0935177	0.0194744	0.324117	5.79401863420521	rs11756450	6075	1.60687230571577e-06	23.06000845
Diacylglycerol (16:0_18:2)	GCST90277259	7	73612048	T	C	-0.133888	0.0261469	0.140658	6.5037409566591	rs17145750	6075	3.13515519065279e-07	26.22061637
Diacylglycerol (16:0_18:2)	GCST90277259	8	130543708	C	T	0.669314	0.13958	0.00456566	5.77933760546378	rs111934503	6075	1.66212007354981e-06	22.99394194
Diacylglycerol (16:0_18:2)	GCST90277259	9	8556190	G	T	-0.173241	0.0389231	0.0596433	5.06058089701238	rs34792804	6075	8.69799398479307e-06	19.81009325
Diacylglycerol (16:0_18:2)	GCST90277259	9	71279650	G	C	-0.281341	0.0600208	0.0241916	5.5489737669536	rs148163011	6075	2.82505061361527e-06	21.97164099
Diacylglycerol (16:0_18:2)	GCST90277259	9	136257994	G	A	-0.252753	0.0527345	0.0359716	5.77482	rs112122274	6075	1.67950523662003e-06	22.97222032
Diacylglycerol (16:0_18:2)	GCST90277259	11	23915220	A	C	0.0917305	0.0203203	0.717403	5.18952609382556	rs4262724	6075	6.4635915747156e-06	20.378269
Diacylglycerol (16:0_18:2)	GCST90277259	11	116778201	C	G	-0.224813	0.0247993	0.848991	18.784169649247	rs964184	6075	1.64372950472778e-19	82.17959516
Diacylglycerol (16:0_18:2)	GCST90277259	12	19924761	A	C	-0.40422	0.0843771	0.0117031	5.76952433649824	rs57747810	6075	1.70010468244825e-06	22.95019637
Diacylglycerol (16:0_18:2)	GCST90277259	12	44386579	C	T	0.340654	0.0712403	0.0177771	5.75053932598538	rs11182480	6075	1.77607243511201e-06	22.86522643
Diacylglycerol (16:0_18:2)	GCST90277259	15	38675336	C	G	-0.107268	0.0232193	0.19247	5.40697110591687	rs7165355	6075	3.91767940986962e-06	21.34234427
Diacylglycerol (16:0_18:2)	GCST90277259	15	97687850	C	T	0.0827601	0.0185054	0.450592	5.10353091106959	rs1032956	6075	7.87896350642829e-06	20.00069373
Diacylglycerol (16:0_18:2)	GCST90277259	16	11584433	A	T	0.111129	0.0249354	0.164588	5.07234799899688	rs2868424	6075	8.46548805019103e-06	19.86196142
Diacylglycerol (16:0_18:2)	GCST90277259	17	1623049	C	T	0.106823	0.0232206	0.196235	5.36655799191667	rs35986054	6075	4.29973814824746e-06	21.16326481
Diacylglycerol (16:0_18:2)	GCST90277259	19	3057222	C	T	0.121442	0.0263643	0.150519	5.37839253125281	rs4806901	6075	4.18415215170231e-06	21.21804334
Diacylglycerol (16:0_18:2)	GCST90277259	19	41202334	T	C	0.0819962	0.0182332	0.531574	5.15417082661426	rs7254036	6075	7.01179440274922e-06	20.22374872
Diacylglycerol (16:0_18:2)	GCST90277259	21	44845081	T	C	-0.58031	0.125006	0.00471305	5.45397627035004	rs144838649	6075	3.51579650153237e-06	21.55055165
Diacylglycerol (16:1_18:1)	GCST90277260	1	81671654	G	A	-0.186449	0.0419048	0.048035	5.05744878855231	rs143808674	6215	8.76095019542219e-06	19.79668954
Diacylglycerol (16:1_18:1)	GCST90277260	2	27508073	C	T	-0.11192	0.0186705	0.650878	8.66703476274259	rs1260326	6215	2.15260942398735e-09	35.93382974
Diacylglycerol (16:1_18:1)	GCST90277260	4	124943164	T	C	0.105672	0.0237049	0.180771	5.07522636067524	rs10022344	6215	8.40956708383882e-06	19.87209246
Diacylglycerol (16:1_18:1)	GCST90277260	6	31276082	T	C	-0.107183	0.0218188	0.208006	6.0352847171205	rs2524075	6215	9.21966801012768e-07	24.13182095
Diacylglycerol (16:1_18:1)	GCST90277260	6	43900875	G	A	0.260746	0.0543597	0.03059	5.78266088272191	rs2182380	6215	1.64944985576841e-06	23.00812388
Diacylglycerol (16:1_18:1)	GCST90277260	7	36495127	A	G	0.257957	0.055336	0.0306174	5.49463078916205	rs77134026	6215	3.20161577267738e-06	21.73096987
Diacylglycerol (16:1_18:1)	GCST90277260	8	142752432	A	G	-0.113375	0.0242701	0.15754	5.51517959732333	rs11775636	6215	3.05365804806411e-06	21.8218451
Diacylglycerol (16:1_18:1)	GCST90277260	9	23713682	C	T	0.101769	0.022403	0.202568	5.24757929552079	rs3829088	6215	5.65484498854161e-06	20.63567391
Diacylglycerol (16:1_18:1)	GCST90277260	9	136257994	G	A	-0.259929	0.0525045	0.0359716	6.12052636724945	rs112122274	6215	7.57658731859477e-07	24.50848228
Diacylglycerol (16:1_18:1)	GCST90277260	10	62375635	CA	C	-0.284914	0.061053	0.0226765	5.50546430087551	rs35162925	6215	3.12273908567543e-06	21.77777778
Diacylglycerol (16:1_18:1)	GCST90277260	11	116778201	C	G	-0.163958	0.0246535	0.848991	10.4991004351544	rs964184	6215	3.16883455207095e-11	44.22909535
Diacylglycerol (16:1_18:1)	GCST90277260	12	44386579	C	T	0.345205	0.069573	0.0177771	6.14511712768842	rs11182480	6215	7.15950294906061e-07	24.61912955
Diacylglycerol (16:1_18:1)	GCST90277260	12	72331215	T	G	-0.0886008	0.0182566	0.422862	5.90513773985676	rs7955732	6215	1.24411996691426e-06	23.55241721
Diacylglycerol (16:1_18:1)	GCST90277260	12	96298692	C	A	-0.214278	0.0455897	0.0413621	5.57621657558322	rs111750990	6215	2.65328208345284e-06	22.09132168
Diacylglycerol (16:1_18:1)	GCST90277260	15	39983732	A	G	-0.277766	0.0621538	0.0208889	5.09740011009071	rs12050879	6215	7.99097717015213e-06	19.97205703
Diacylglycerol (16:1_18:1)	GCST90277260	16	71309806	A	G	-0.0931352	0.0210569	0.236855	5.00478111275172	rs4419068	6215	9.89051457435499e-06	19.5631522
Diacylglycerol (16:1_18:1)	GCST90277260	17	66540315	C	T	0.0807078	0.0182166	0.428483	5.01948729916661	rs908150	6215	9.5612065612016e-06	19.62891859
Diacylglycerol (16:1_18:1)	GCST90277260	18	30887893	G	C	-0.212813	0.0415968	0.0508576	6.49301163386933	rs10502551	6215	3.21357445233811e-07	26.17438365
Diacylglycerol (16:1_18:1)	GCST90277260	18	78352143	A	C	0.267025	0.0601294	0.0242209	5.04047239574993	rs147782497	6215	9.1101935584969e-06	19.7210533
Diacylglycerol (16:1_18:1)	GCST90277260	19	30685856	A	T	-0.265886	0.0571052	0.0256515	5.48293779869132	rs140283718	6215	3.28898733631247e-06	21.67901906
Diacylglycerol (16:1_18:1)	GCST90277260	19	52961172	C	T	0.205521	0.0458816	0.0434622	5.11842573242606	rs78263224	6215	7.61332321341722e-06	20.06482148
Diacylglycerol (16:1_18:1)	GCST90277260	22	40189878	A	C	0.383805	0.0853419	0.0118126	5.15387840664615	rs117771237	6215	7.01651718699317e-06	20.22537774
Diacylglycerol (18:1_18:1)	GCST90277261	1	220805303	T	C	0.130967	0.0238742	0.151717	7.37064643922352	rs17596144	6884	4.25945035481961e-08	30.09304284
Diacylglycerol (18:1_18:1)	GCST90277261	2	21002409	T	C	0.10387	0.0190302	0.727594	7.30382105421209	rs1042034	6884	4.96796978469787e-08	29.79158147
Diacylglycerol (18:1_18:1)	GCST90277261	2	27508073	C	T	-0.122667	0.0177922	0.650878	11.2309617808625	rs1260326	6884	5.87541055522301e-12	47.533105
Diacylglycerol (18:1_18:1)	GCST90277261	2	36549412	T	G	-0.24588	0.052062	0.0277123	5.62537825251836	rs3770813	6884	2.3693092364789e-06	22.30512766
Diacylglycerol (18:1_18:1)	GCST90277261	2	127068957	G	A	-0.0834703	0.0187728	0.291405	5.05236551078944	rs1060743	6884	8.86409678174303e-06	19.76996235
Diacylglycerol (18:1_18:1)	GCST90277261	2	128427075	G	A	0.159728	0.0325695	0.0744995	6.01841421716603	rs76950187	6884	9.58486019948878e-07	24.05137583
Diacylglycerol (18:1_18:1)	GCST90277261	2	212010621	G	A	-0.0982652	0.0182234	0.676036	7.14375782243536	rs10169217	6884	7.18194669718363e-08	29.07640229
Diacylglycerol (18:1_18:1)	GCST90277261	3	87298641	A	G	-0.186075	0.0398387	0.0487529	5.51493150615046	rs116011373	6884	3.0554029517303e-06	21.81552851
Diacylglycerol (18:1_18:1)	GCST90277261	3	132015999	G	A	-0.106769	0.0225922	0.16497	5.63189367128196	rs9865586	6884	2.33402943490977e-06	22.33434921
Diacylglycerol (18:1_18:1)	GCST90277261	4	4999649	C	T	0.106679	0.0214718	0.214362	6.16058755387965	rs62291573	6884	6.90895630626612e-07	24.6843085
Diacylglycerol (18:1_18:1)	GCST90277261	4	62344980	T	C	-0.337288	0.0717999	0.0143341	5.57174094373601	rs116796527	6884	2.68076692302511e-06	22.0675491
Diacylglycerol (18:1_18:1)	GCST90277261	7	6295952	T	A	0.0946344	0.0203859	0.231896	5.45481102894678	rs7782961	6884	3.50904526993901e-06	21.54955403
Diacylglycerol (18:1_18:1)	GCST90277261	7	73597712	A	G	-0.143787	0.025949	0.121986	7.50689555050044	rs35332062	6884	3.11246480689969e-08	30.70421462
Diacylglycerol (18:1_18:1)	GCST90277261	8	19956018	G	A	0.281466	0.0580317	0.0226757	5.89974884471854	rs268	6884	1.25965366698291e-06	23.52454847
Diacylglycerol (18:1_18:1)	GCST90277261	8	125469835	G	A	-0.0758322	0.0170724	0.53836	5.04323023984231	rs2954021	6884	9.05252556890317e-06	19.72959436
Diacylglycerol (18:1_18:1)	GCST90277261	11	116618319	G	A	0.104994	0.0230951	0.166329	5.25551153488533	rs12365864	6884	5.55249869456638e-06	20.66756294
Diacylglycerol (18:1_18:1)	GCST90277261	11	116778201	C	G	-0.263829	0.0234323	0.848991	28.4270919244858	rs964184	6884	3.74031410926737e-29	126.7696306
Diacylglycerol (18:1_18:1)	GCST90277261	12	72431183	C	T	-0.0828741	0.0181348	0.348202	5.30465609766965	rs36094040	6884	4.95842675539443e-06	20.88392426
Diacylglycerol (18:1_18:1)	GCST90277261	12	96850670	C	A	-0.392874	0.0806545	0.011246	5.94551950497758	rs139500046	6884	1.13365392244377e-06	23.72735733
Diacylglycerol (18:1_18:1)	GCST90277261	14	58138012	C	T	0.299295	0.0671464	0.0173158	5.07456794975305	rs137871178	6884	8.42232605341116e-06	19.86796822
Diacylglycerol (18:1_18:1)	GCST90277261	16	82018393	C	T	0.32498	0.0702539	0.0174476	5.42063555526073	rs62046303	6884	3.79633426435881e-06	21.39796103
Diacylglycerol (18:1_18:1)	GCST90277261	18	78352143	A	C	0.258536	0.0564599	0.0242209	5.32351113890455	rs147782497	6884	4.74776113596839e-06	20.96823336
Diacylglycerol (18:1_18:1)	GCST90277261	19	44892962	T	C	0.0943821	0.0205469	0.223336	5.35326155872271	rs157582	6884	4.43341556086573e-06	21.10020418
Diacylglycerol (18:1_18:2)	GCST90277262	1	150251390	A	G	-0.120548	0.026121	0.128652	5.39778043803842	rs72694990	6613	4.00146996988427e-06	21.29807836
Diacylglycerol (18:1_18:2)	GCST90277262	1	220806736	A	C	0.111622	0.0223983	0.18474	6.19395805925719	rs34621709	6613	6.3979661902106e-07	24.83530427
Diacylglycerol (18:1_18:2)	GCST90277262	1	230156121	C	T	-0.112348	0.0203979	0.76854	7.42443979924332	rs2352723	6613	3.76322513487635e-08	30.3361019
Diacylglycerol (18:1_18:2)	GCST90277262	2	21002409	T	C	0.0933662	0.0194673	0.727594	5.78263038392749	rs1042034	6613	1.64956569421582e-06	23.00212311
Diacylglycerol (18:1_18:2)	GCST90277262	2	27508073	C	T	-0.128985	0.0180533	0.650878	12.0010076575595	rs1260326	6613	9.97682472348183e-13	51.04641158
Diacylglycerol (18:1_18:2)	GCST90277262	2	111060064	A	G	0.106307	0.0228942	0.176517	5.45709990620846	rs11684166	6613	3.49060007588868e-06	21.56119265
Diacylglycerol (18:1_18:2)	GCST90277262	2	212078809	G	A	-0.0819088	0.0183589	0.660192	5.0827757670971	rs9973939	6613	8.26464555763799e-06	19.90525815
Diacylglycerol (18:1_18:2)	GCST90277262	3	87298641	A	G	-0.182497	0.0406825	0.0487529	5.13207759649274	rs116011373	6613	7.37772398692965e-06	20.12316059
Diacylglycerol (18:1_18:2)	GCST90277262	3	171536246	A	G	-0.498744	0.110988	0.00730636	5.14740887606189	rs57500102	6613	7.12182214838441e-06	20.19311493
Diacylglycerol (18:1_18:2)	GCST90277262	3	176180291	C	T	0.149373	0.0332669	0.077593	5.1406422074741	rs114444157	6613	7.23365501217268e-06	20.16134686
Diacylglycerol (18:1_18:2)	GCST90277262	4	4999649	C	T	0.100201	0.021883	0.214362	5.32295978809044	rs62291573	6613	4.75379239907619e-06	20.96671495
Diacylglycerol (18:1_18:2)	GCST90277262	4	141672748	T	C	-0.301082	0.0603587	0.0218632	6.20497994492752	rs17007519	6613	6.23763639293391e-07	24.88226034
Diacylglycerol (18:1_18:2)	GCST90277262	4	163302506	T	G	0.0782841	0.0174753	0.531727	5.11939819543757	rs4691907	6613	7.59629469328882e-06	20.06771137
Diacylglycerol (18:1_18:2)	GCST90277262	6	14146172	G	A	-0.11216	0.0246928	0.146771	5.2468683440743	rs7745829	6613	5.66410969917713e-06	20.6317147
Diacylglycerol (18:1_18:2)	GCST90277262	6	28292472	A	T	-0.0976838	0.0208965	0.220513	5.52274252944957	rs1233660	6613	3.00094109320261e-06	21.85234201
Diacylglycerol (18:1_18:2)	GCST90277262	6	64441454	A	G	0.128795	0.0262843	0.127817	6.00880778201477	rs75008187	6613	9.79923601931054e-07	24.0107196
Diacylglycerol (18:1_18:2)	GCST90277262	6	154880792	G	C	0.155326	0.0331375	0.0740121	5.5495562667621	rs141116593	6613	2.82126403924234e-06	21.97094997
Diacylglycerol (18:1_18:2)	GCST90277262	7	6295952	T	A	0.0917802	0.0207562	0.231896	5.00281208739054	rs7782961	6613	9.93545847590307e-06	19.55250051
Diacylglycerol (18:1_18:2)	GCST90277262	7	73598455	G	A	-0.172297	0.0265336	0.122045	10.0467356137737	rs79624003	6613	8.97975290157205e-11	42.16606519
Diacylglycerol (18:1_18:2)	GCST90277262	8	19956018	G	A	0.336	0.0582284	0.0226757	8.08316794496585	rs268	6613	8.25718576201031e-09	33.29728638
Diacylglycerol (18:1_18:2)	GCST90277262	8	43650502	A	G	0.127897	0.0278959	0.113988	5.33503021585235	rs75596627	6613	4.62348852557048e-06	21.02035083
Diacylglycerol (18:1_18:2)	GCST90277262	10	5793091	T	C	-0.604472	0.130717	0.00456826	5.41679381121186	rs117416257	6613	3.83006539111678e-06	21.3839649
Diacylglycerol (18:1_18:2)	GCST90277262	10	88606986	A	G	0.349384	0.0783713	0.012891	5.07565075872626	rs75082203	6613	8.40135316273455e-06	19.87430378
Diacylglycerol (18:1_18:2)	GCST90277262	10	112142696	T	C	-0.0902347	0.0190111	0.296584	5.67511805493888	rs72836628	6613	2.11291460492936e-06	22.52852016
Diacylglycerol (18:1_18:2)	GCST90277262	11	17897155	T	G	-0.689383	0.154092	0.00322044	5.10765494587392	rs138578034	6613	7.80449944604712e-06	20.01524706
Diacylglycerol (18:1_18:2)	GCST90277262	11	32530936	G	T	-0.476547	0.104608	0.0074698	5.27438725310189	rs181215046	6613	5.31633998737483e-06	20.75303803
Diacylglycerol (18:1_18:2)	GCST90277262	11	62717059	T	C	-0.559152	0.125458	0.0050215	5.07307231085217	rs142868058	6613	8.45138116350899e-06	19.86383255
Diacylglycerol (18:1_18:2)	GCST90277262	11	116618319	G	A	0.123537	0.0235387	0.166329	6.80093484534356	rs12365864	6613	1.5814852824443e-07	27.54413597
Diacylglycerol (18:1_18:2)	GCST90277262	11	116778201	C	G	-0.291138	0.0237376	0.848991	33.4868305120946	rs964184	6613	3.25963886954851e-34	150.4264387
Diacylglycerol (18:1_18:2)	GCST90277262	12	129796667	A	G	-0.0871411	0.0188187	0.682589	5.43010315564109	rs10773708	6613	3.71446990804901e-06	21.44207633
Diacylglycerol (18:1_18:2)	GCST90277262	16	23267056	A	C	-0.251482	0.0527715	0.0310445	5.71605668754819	rs55788915	6613	1.92284072816036e-06	22.70988491
Diacylglycerol (18:1_18:2)	GCST90277262	18	62009100	C	T	-0.0861675	0.0188601	0.694138	5.30184786956928	rs7239207	6613	4.99059273945946e-06	20.87367914
Diacylglycerol (18:1_18:2)	GCST90277262	19	20106360	T	C	-0.199572	0.0417726	0.0452902	5.74256423916014	rs4608457	6613	1.80898831190837e-06	22.82528477
Diacylglycerol (18:1_18:2)	GCST90277262	19	33144357	C	A	0.0872642	0.0191435	0.27776	5.28067758513534	rs11670344	6613	5.2398929541337e-06	20.7792342
Diacylglycerol (18:1_18:2)	GCST90277262	19	44892962	T	C	0.117905	0.0208635	0.223336	7.78064092580634	rs157582	6613	1.65713951832533e-08	31.93670545
Diacylglycerol (18:1_18:2)	GCST90277262	19	44971423	T	C	0.0962473	0.0190611	0.306566	6.34260219640074	rs11668758	6613	4.54357607055548e-07	25.49653661
Diacylglycerol (18:1_18:3)	GCST90277263	1	107643461	C	T	-0.111585	0.0236652	0.161946	5.60874744839591	rs6583035	6572	2.4617987770406e-06	22.23265236
Diacylglycerol (18:1_18:3)	GCST90277263	1	186241818	C	T	0.219238	0.0486132	0.0325261	5.1809247583443	rs141217537	6572	6.59288107222516e-06	20.33870249
Diacylglycerol (18:1_18:3)	GCST90277263	1	196932199	G	A	0.231342	0.0502493	0.0317546	5.37459299345608	rs55865364	6572	4.22091888802443e-06	21.19575736
Diacylglycerol (18:1_18:3)	GCST90277263	2	27508073	C	T	-0.0897506	0.0182396	0.650878	6.05416042681841	rs1260326	6572	8.82753754124259e-07	24.21274908
Diacylglycerol (18:1_18:3)	GCST90277263	2	36315434	A	C	0.489709	0.0959949	0.00795465	6.46138336234146	rs7599400	6572	3.45634143430761e-07	26.02434755
Diacylglycerol (18:1_18:3)	GCST90277263	3	87298641	A	G	-0.191003	0.040892	0.0487529	5.51485273257688	rs116011373	6572	3.05595719970869e-06	21.8174341
Diacylglycerol (18:1_18:3)	GCST90277263	3	133895761	T	C	0.112031	0.0232496	0.173246	5.83053037309484	rs117518401	6572	1.47730316036418e-06	23.21910386
Diacylglycerol (18:1_18:3)	GCST90277263	4	141972167	G	A	-0.257374	0.0560813	0.0265166	5.3445222688482	rs114441702	6572	4.52353266908844e-06	21.06168921
Diacylglycerol (18:1_18:3)	GCST90277263	5	153405520	A	G	-0.123316	0.0267831	0.122288	5.37534466175167	rs77442856	6572	4.21361972358212e-06	21.19908775
Diacylglycerol (18:1_18:3)	GCST90277263	5	178403016	A	G	0.318177	0.070907	0.0160751	5.13479137565912	rs112374014	6572	7.33176648508905e-06	20.13535741
Diacylglycerol (18:1_18:3)	GCST90277263	7	10662626	C	G	0.0955653	0.0201958	0.24412	5.64439756856611	rs6958772	6572	2.26778788793141e-06	22.39124967
Diacylglycerol (18:1_18:3)	GCST90277263	7	74460551	A	G	-0.080769	0.0172855	0.502752	5.51816	rs13237829	6572	3.03278596079472e-06	21.83360851
Diacylglycerol (18:1_18:3)	GCST90277263	8	19956018	G	A	0.280588	0.0594344	0.0226757	5.62073982874675	rs268	6572	2.39474994112085e-06	22.28755466
Diacylglycerol (18:1_18:3)	GCST90277263	8	32454379	T	C	0.235098	0.0491201	0.0331424	5.76072311071541	rs180761622	6572	1.73490975626281e-06	22.90758911
Diacylglycerol (18:1_18:3)	GCST90277263	10	24164242	T	C	-0.188918	0.0420842	0.0493382	5.13841812332164	rs75224949	6572	7.27079461144213e-06	20.15155326
Diacylglycerol (18:1_18:3)	GCST90277263	10	110816937	C	T	-0.142176	0.0275643	0.873622	6.59063281816542	rs10749053	6572	2.56665314104082e-07	26.60471722
Diacylglycerol (18:1_18:3)	GCST90277263	11	116778201	C	G	-0.170501	0.0240304	0.848991	11.8454106455094	rs964184	6572	1.4275435117733e-12	50.3421618
Diacylglycerol (18:1_18:3)	GCST90277263	13	20969363	C	T	0.100809	0.0225585	0.184527	5.09733832563151	rs61950149	6572	7.99211407919504e-06	19.97000514
Diacylglycerol (18:1_18:3)	GCST90277263	16	23263670	A	G	-0.16475	0.0339068	0.0769663	5.9184169373735	rs112075774	6572	1.20665484944571e-06	23.60898071
Diacylglycerol (18:1_18:3)	GCST90277263	18	78520543	G	C	0.185568	0.041073	0.0457739	5.19704674213757	rs151145497	6572	6.35262556293181e-06	20.41236492
Diacylglycerol (18:1_18:3)	GCST90277263	19	20106360	T	C	-0.192892	0.0427464	0.0452902	5.18615472666737	rs4608457	6572	6.51396278904633e-06	20.36241768
Diacylglycerol (18:1_18:3)	GCST90277263	19	54419778	A	G	0.086002	0.0189208	0.353055	5.25351287318382	rs12463051	6572	5.57811067482958e-06	20.66037081
Diacylglycerol (18:1_18:3)	GCST90277263	20	22581333	CTT	CT	-0.217755	0.0476286	0.035278	5.30805059899835	rs112021763	6572	4.91982212232941e-06	20.90261588
Phosphatidylcholine (16:0_0:0)	GCST90277264	1	39937698	T	G	0.134247	0.0193492	0.249805	11.3649099157136	rs7529794	7174	4.31608594704832e-12	48.13745786
Phosphatidylcholine (16:0_0:0)	GCST90277264	1	98498507	C	T	0.0817571	0.0177607	0.629991	5.37382024557894	rs571344	7174	4.22843592951116e-06	21.18999232
Phosphatidylcholine (16:0_0:0)	GCST90277264	1	163474114	A	G	-0.246434	0.0507769	0.0295511	5.90680134386531	rs12116819	7174	1.23936336977307e-06	23.55422865
Phosphatidylcholine (16:0_0:0)	GCST90277264	2	27508073	C	T	-0.0990041	0.0174883	0.650878	7.80687455421064	rs1260326	7174	1.56000304401688e-08	32.04875558
Phosphatidylcholine (16:0_0:0)	GCST90277264	2	155599766	T	C	0.0749848	0.016792	0.555892	5.09147114385638	rs2691773	7174	8.10081764743156e-06	19.9407562
Phosphatidylcholine (16:0_0:0)	GCST90277264	3	4762993	A	G	-0.442043	0.0931244	0.00872667	5.67675109385156	rs62231613	7174	2.10498451881272e-06	22.53212024
Phosphatidylcholine (16:0_0:0)	GCST90277264	3	32353724	A	C	0.0824646	0.0181919	0.707585	5.2286942919281	rs4955144	7174	5.90616680094123e-06	20.54844647
Phosphatidylcholine (16:0_0:0)	GCST90277264	3	77008436	T	G	0.255968	0.0545096	0.024507	5.56825282839749	rs76530357	7174	2.70238468879324e-06	22.05085127
Phosphatidylcholine (16:0_0:0)	GCST90277264	3	120300479	T	C	-0.0941022	0.0207164	0.202884	5.24800600043695	rs34782816	7174	5.64929169405093e-06	20.63340857
Phosphatidylcholine (16:0_0:0)	GCST90277264	4	80232181	C	T	-0.125655	0.0259325	0.117408	5.88976601803968	rs75563920	7174	1.28894380036907e-06	23.47852318
Phosphatidylcholine (16:0_0:0)	GCST90277264	4	152971920	G	A	-0.0974253	0.0216166	0.189268	5.17521469161187	rs17029364	7174	6.68013606274157e-06	20.31275035
Phosphatidylcholine (16:0_0:0)	GCST90277264	5	117857598	G	A	-0.296566	0.0591603	0.0210784	6.26069638827537	rs75668753	7174	5.48660394879019e-07	25.12939216
Phosphatidylcholine (16:0_0:0)	GCST90277264	6	7298054	A	G	0.0797193	0.0172119	0.391311	5.43317800196836	rs2714309	7174	3.68826398673067e-06	21.4520759
Phosphatidylcholine (16:0_0:0)	GCST90277264	7	95573476	T	C	-0.340117	0.0758043	0.0126828	5.13445008479445	rs76309137	7174	7.33753042750412e-06	20.13116906
Phosphatidylcholine (16:0_0:0)	GCST90277264	8	18126210	T	C	0.284239	0.0589515	0.0216957	5.83737367747249	rs73200277	7174	1.45420730700467e-06	23.24757262
Phosphatidylcholine (16:0_0:0)	GCST90277264	8	79831072	A	G	0.23766	0.0528433	0.0263528	5.15677578306527	rs73693512	7174	6.96986260308983e-06	20.22703955
Phosphatidylcholine (16:0_0:0)	GCST90277264	8	100059985	G	C	0.277099	0.0621397	0.0197323	5.07866421047662	rs117001547	7174	8.34326022788902e-06	19.88527551
Phosphatidylcholine (16:0_0:0)	GCST90277264	10	20803487	T	C	0.160571	0.0360597	0.0576132	5.06596326057133	rs117646116	7174	8.59086193395687e-06	19.82850657
Phosphatidylcholine (16:0_0:0)	GCST90277264	11	40267436	A	C	-0.545615	0.11875	0.00567345	5.3560232685277	rs191695863	7174	4.40531260193911e-06	21.1108328
Phosphatidylcholine (16:0_0:0)	GCST90277264	12	17851399	C	A	-0.732858	0.163108	0.00308201	5.1476772457544	rs149105878	7174	7.11742262020969e-06	20.18780686
Phosphatidylcholine (16:0_0:0)	GCST90277264	12	26619127	G	A	-0.110303	0.0240932	0.141961	5.32141998255527	rs17477122	7174	4.77067704303809e-06	20.95972969
Phosphatidylcholine (16:0_0:0)	GCST90277264	12	32302096	C	T	-0.0878564	0.0194389	0.249964	5.20134779609581	rs11051913	7174	6.29002257160662e-06	20.42694578
Phosphatidylcholine (16:0_0:0)	GCST90277264	13	81460606	A	G	-0.0756655	0.0167458	0.483296	5.19894787675559	rs9565669	7174	6.32487756866736e-06	20.41662784
Phosphatidylcholine (16:0_0:0)	GCST90277264	13	111120067	C	T	0.110397	0.024371	0.136852	5.22241162234898	rs77116141	7174	5.99222866297621e-06	20.51955056
Phosphatidylcholine (16:0_0:0)	GCST90277264	15	61598332	T	C	-0.168517	0.0342785	0.936712	6.04480246574368	rs7168957	7174	9.01981300984027e-07	24.16817292
Phosphatidylcholine (16:0_0:0)	GCST90277264	16	23623429	A	C	-0.0800764	0.0180332	0.377075	5.04071966143266	rs12926135	7174	9.10500814358727e-06	19.71802813
Phosphatidylcholine (16:0_0:0)	GCST90277264	17	9294060	C	T	0.0858114	0.0178219	0.580293	5.82352774644431	rs62067063	7174	1.50131648575813e-06	23.18365845
Phosphatidylcholine (16:0_0:0)	GCST90277264	17	49398516	G	A	0.289755	0.0653809	0.0165027	5.02317785145946	rs181353915	7174	9.48030148271925e-06	19.6408414
Phosphatidylcholine (16:0_0:0)	GCST90277264	19	1052854	G	A	-0.493116	0.110336	0.0062004	5.09891495433028	rs78117248	7174	7.963152735019e-06	19.97393892
Phosphatidylcholine (16:0_0:0)	GCST90277264	19	54065411	G	T	-0.344627	0.0673267	0.0168197	6.50097344419478	rs148313235	7174	3.15519754834455e-07	26.20136654
Phosphatidylcholine (18:0_0:0)	GCST90277265	1	39937698	T	G	0.101489	0.0193679	0.249805	6.78269670714682	rs7529794	7173	1.64931380026258e-07	27.45825149
Phosphatidylcholine (18:0_0:0)	GCST90277265	1	94942936	A	G	-0.0799367	0.0166324	0.462843	5.80441323044447	rs1146461	7173	1.56886931749319e-06	23.09843676
Phosphatidylcholine (18:0_0:0)	GCST90277265	1	201132736	T	C	-0.0783007	0.0170824	0.575133	5.33335863121112	rs11582724	7173	4.64131846654146e-06	21.01036103
Phosphatidylcholine (18:0_0:0)	GCST90277265	2	178827066	C	T	-0.216607	0.0485558	0.0311548	5.08188249685733	rs73040346	7173	8.28166202866177e-06	19.90044313
Phosphatidylcholine (18:0_0:0)	GCST90277265	3	45251126	G	A	0.130541	0.0286373	0.096784	5.28104838140281	rs56121911	7173	5.23542109543406e-06	20.77924349
Phosphatidylcholine (18:0_0:0)	GCST90277265	3	77008436	T	G	0.26617	0.0544819	0.024507	5.97745864353059	rs76530357	7173	1.05327398225453e-06	23.86787308
Phosphatidylcholine (18:0_0:0)	GCST90277265	5	51956035	A	C	0.140189	0.031163	0.0837933	5.1583813182474	rs143183807	7173	6.9441434175156e-06	20.23715026
Phosphatidylcholine (18:0_0:0)	GCST90277265	5	117857598	G	A	-0.267713	0.0591605	0.0210784	5.21291119223206	rs75668753	7173	6.12475622493977e-06	20.47742057
Phosphatidylcholine (18:0_0:0)	GCST90277265	6	101082967	T	A	-0.20877	0.0438669	0.0377498	5.70318360991782	rs78392466	7173	1.98068945790769e-06	22.64969161
Phosphatidylcholine (18:0_0:0)	GCST90277265	7	83961536	C	T	-0.0754232	0.0167958	0.561139	5.14210015657996	rs797821	7173	7.20941197237188e-06	20.16547794
Phosphatidylcholine (18:0_0:0)	GCST90277265	7	95573476	T	C	-0.351083	0.0757448	0.0126828	5.44045721818072	rs76309137	7173	3.62696013226677e-06	21.4839412
Phosphatidylcholine (18:0_0:0)	GCST90277265	7	124474397	C	T	0.339272	0.0656724	0.0168166	6.61055614169651	rs186790715	7173	2.45156751665803e-07	26.68887466
Phosphatidylcholine (18:0_0:0)	GCST90277265	8	11680104	T	A	0.45235	0.101766	0.00810119	5.04977901542204	rs11780085	7173	8.91704553911574e-06	19.75803636
Phosphatidylcholine (18:0_0:0)	GCST90277265	8	18416117	A	T	0.17749	0.0354874	0.0610606	6.23454074346877	rs1018070	7173	5.8271910426213e-07	25.01493711
Phosphatidylcholine (18:0_0:0)	GCST90277265	8	53669039	T	C	0.175905	0.0380231	0.0518388	5.42181870448838	rs10095602	7173	3.7860059792569e-06	21.40234325
Phosphatidylcholine (18:0_0:0)	GCST90277265	9	33013634	G	A	-0.158451	0.0337286	0.0668144	5.57248104775422	rs145366219	7173	2.67620237787117e-06	22.06954293
Phosphatidylcholine (18:0_0:0)	GCST90277265	9	91806878	T	C	-0.0876798	0.019816	0.246568	5.00924078375907	rs7048143	7173	9.78947082094719e-06	19.57794544
Phosphatidylcholine (18:0_0:0)	GCST90277265	10	70458313	A	C	0.198559	0.0438255	0.0442967	5.22398742662263	rs76179782	7173	5.97052571764608e-06	20.52699586
Phosphatidylcholine (18:0_0:0)	GCST90277265	10	74861163	C	G	-0.329048	0.0671658	0.016047	6.00730026553408	rs117140365	7173	9.83331008463414e-07	24.00060155
Phosphatidylcholine (18:0_0:0)	GCST90277265	12	95853480	T	G	0.112682	0.0226153	0.164814	6.19290427243776	rs77751297	7173	6.41350928127906e-07	24.82586486
Phosphatidylcholine (18:0_0:0)	GCST90277265	13	81451428	A	C	-0.0787191	0.0168405	0.531381	5.52295054236121	rs7322909	7173	2.99950408432883e-06	21.84994142
Phosphatidylcholine (18:0_0:0)	GCST90277265	13	110757928	G	T	0.07544	0.0169062	0.439222	5.08468041683918	rs4000217	7173	8.22847934203378e-06	19.91183821
Phosphatidylcholine (18:0_0:0)	GCST90277265	14	36841591	T	C	-0.186585	0.0407507	0.0503732	5.32293915772755	rs79713567	7173	4.75401822462958e-06	20.96444198
Phosphatidylcholine (18:0_0:0)	GCST90277265	15	88358204	A	G	0.0780815	0.0175458	0.407076	5.06025641983087	rs6496477	7173	8.70449500029033e-06	19.80386451
Phosphatidylcholine (18:0_0:0)	GCST90277265	16	78457680	T	G	-0.107958	0.0228951	0.163331	5.60967916423006	rs59634655	7173	2.45652300597277e-06	22.23435683
Phosphatidylcholine (18:0_0:0)	GCST90277265	19	54124989	T	C	-0.300526	0.0670617	0.0162905	5.12330385978862	rs140427655	7173	7.52828653056588e-06	20.08237095
Phosphatidylcholine (18:0_0:0)	GCST90277265	20	9964250	A	T	0.217376	0.0470315	0.0338376	5.41283007002002	rs76023792	7173	3.86518183624355e-06	21.3621778
Phosphatidylcholine (18:0_0:0)	GCST90277265	21	40397531	C	T	-0.499708	0.0973002	0.00808943	6.54052452050343	rs77900286	7173	2.8805504077358e-07	26.37576949
Phosphatidylcholine (18:1_0:0)	GCST90277266	1	39937698	T	G	0.125907	0.0193482	0.249805	10.0889123154972	rs7529794	7174	8.14868790260572e-11	42.34660678
Phosphatidylcholine (18:1_0:0)	GCST90277266	1	246692321	C	G	-0.0927903	0.0179729	0.313513	6.60264515217848	rs61852444	7174	2.49663381165263e-07	26.65439576
Phosphatidylcholine (18:1_0:0)	GCST90277266	2	27256675	T	C	0.172013	0.0383727	0.0490839	5.12620701697589	rs76881617	7174	7.47812952396423e-06	20.09452866
Phosphatidylcholine (18:1_0:0)	GCST90277266	3	46995266	G	C	0.0783531	0.0171483	0.384106	5.30324757030556	rs11720139	7174	4.97453429966646e-06	20.87710244
Phosphatidylcholine (18:1_0:0)	GCST90277266	4	24133433	A	G	0.0929482	0.0192627	0.262706	5.84595727737144	rs11727825	7174	1.42574784106573e-06	23.28346683
Phosphatidylcholine (18:1_0:0)	GCST90277266	4	77085694	G	A	-0.21054	0.0461544	0.0350133	5.28771072492358	rs115972339	7174	5.15571942643375e-06	20.80860748
Phosphatidylcholine (18:1_0:0)	GCST90277266	5	2069974	C	A	0.153318	0.0333561	0.0702474	5.35949633913647	rs146435288	7174	4.37022362913153e-06	21.12689901
Phosphatidylcholine (18:1_0:0)	GCST90277266	6	7298054	A	G	0.0796192	0.0172046	0.391311	5.42508561549007	rs2714309	7174	3.7576332015103e-06	21.41639949
Phosphatidylcholine (18:1_0:0)	GCST90277266	6	161340057	G	T	-0.0811247	0.0176282	0.334905	5.37107955764833	rs6455722	7174	4.25520455643743e-06	21.17825969
Phosphatidylcholine (18:1_0:0)	GCST90277266	7	100920067	C	T	-0.075742	0.0169341	0.436127	5.10633532586005	rs9691107	7174	7.82824977414289e-06	20.00549479
Phosphatidylcholine (18:1_0:0)	GCST90277266	8	18396999	C	G	0.101885	0.0212696	0.192565	5.76991340079081	rs35583283	7174	1.69858231948862e-06	22.9457287
Phosphatidylcholine (18:1_0:0)	GCST90277266	11	20577887	T	C	-0.0835781	0.0176992	0.670185	5.62421391182492	rs10833360	7174	2.37566986178574e-06	22.29860603
Phosphatidylcholine (18:1_0:0)	GCST90277266	11	41087025	G	C	0.0823122	0.0171841	0.632521	5.76979726905167	rs7935110	7174	1.69903658658916e-06	22.94430126
Phosphatidylcholine (18:1_0:0)	GCST90277266	11	109005691	C	T	-0.0797329	0.0178516	0.316899	5.09322799177877	rs11212840	7174	8.06811366909804e-06	19.94898604
Phosphatidylcholine (18:1_0:0)	GCST90277266	12	84167129	C	T	0.0791125	0.0174749	0.649673	5.21696863723873	rs6539823	7174	6.06780146893489e-06	20.49560861
Phosphatidylcholine (18:1_0:0)	GCST90277266	13	59324563	G	A	-0.0864091	0.0189278	0.277074	5.29498631094404	rs9527967	7174	5.07006688983292e-06	20.84100639
Phosphatidylcholine (18:1_0:0)	GCST90277266	15	88358204	A	G	0.0787306	0.0175452	0.407076	5.13547690621484	rs6496477	7174	7.32020247638354e-06	20.13587359
Phosphatidylcholine (18:1_0:0)	GCST90277266	17	49270778	C	T	-0.0806684	0.0167714	0.482545	5.81281943841541	rs71379351	7174	1.53879427399263e-06	23.13493332
Phosphatidylcholine (18:1_0:0)	GCST90277266	17	61552499	T	C	0.147428	0.0306717	0.092928	5.80572198921733	rs142604671	7174	1.56414860176326e-06	23.10384448
Phosphatidylcholine (18:1_0:0)	GCST90277266	17	61714452	C	T	-0.313973	0.0698911	0.0151256	5.14566763626412	rs55908410	7174	7.15043336386965e-06	20.18091503
Phosphatidylcholine (18:1_0:0)	GCST90277266	17	68496359	C	G	0.095303	0.0211215	0.190097	5.18568716693368	rs72845685	7174	6.52097947219292e-06	20.35933688
Phosphatidylcholine (18:1_0:0)	GCST90277266	20	16819023	A	C	-0.467708	0.105471	0.00710056	5.02810180073019	rs138778351	7174	9.37342263605557e-06	19.66452541
Phosphatidylcholine (18:2_0:0)	GCST90277267	1	39937698	T	G	0.116545	0.0193401	0.249805	8.75442381590342	rs7529794	7174	1.76025742171907e-09	36.31364652
Phosphatidylcholine (18:2_0:0)	GCST90277267	1	171705634	A	G	0.0880133	0.0193891	0.256617	5.24171211607384	rs6685742	7174	5.73175850309034e-06	20.60541229
Phosphatidylcholine (18:2_0:0)	GCST90277267	1	246693388	A	G	-0.0854255	0.0175789	0.339448	5.92053270625559	rs59319733	7174	1.20079063934339e-06	23.61520215
Phosphatidylcholine (18:2_0:0)	GCST90277267	2	204687512	T	C	0.198338	0.0349639	0.0671009	7.83589270754524	rs149768482	7174	1.45917470487053e-08	32.17896862
Phosphatidylcholine (18:2_0:0)	GCST90277267	3	110722896	G	A	-0.207188	0.0468572	0.0381498	5.00341182439001	rs73218874	7174	9.92174761863376e-06	19.55134007
Phosphatidylcholine (18:2_0:0)	GCST90277267	3	122279149	A	G	0.274579	0.0614144	0.0191402	5.10226484693563	rs114796420	7174	7.90196593386828e-06	19.98914468
Phosphatidylcholine (18:2_0:0)	GCST90277267	4	77085694	G	A	-0.225364	0.0461119	0.0350133	5.98155358638581	rs115972339	7174	1.0433893838775e-06	23.88597922
Phosphatidylcholine (18:2_0:0)	GCST90277267	4	182275394	T	C	0.176098	0.0365252	0.0551197	5.83732647869808	rs150917153	7174	1.45436535767149e-06	23.24468375
Phosphatidylcholine (18:2_0:0)	GCST90277267	4	184839680	G	A	0.222233	0.0497137	0.030126	5.1008770205735	rs72707125	7174	7.92725775329722e-06	19.98319487
Phosphatidylcholine (18:2_0:0)	GCST90277267	8	18381562	G	C	-0.0751361	0.0168369	0.424294	5.08540737372896	rs17126576	7174	8.21471737538349e-06	19.91466627
Phosphatidylcholine (18:2_0:0)	GCST90277267	8	56509388	G	A	0.274074	0.056371	0.976678	5.92594048862826	rs2610042	7174	1.1859312451889e-06	23.63873316
Phosphatidylcholine (18:2_0:0)	GCST90277267	11	20577887	T	C	-0.0882033	0.0176843	0.670185	6.20414409187109	rs10833360	7174	6.24965305013378e-07	24.87676596
Phosphatidylcholine (18:2_0:0)	GCST90277267	11	30336511	G	A	-0.208937	0.0443604	0.0383719	5.59836490570826	rs139683825	7174	2.52136136771879e-06	22.18399722
Phosphatidylcholine (18:2_0:0)	GCST90277267	11	61814292	C	T	0.131069	0.0172363	0.382915	13.4918982004287	rs174560	7174	3.22182390531179e-14	57.82449958
Phosphatidylcholine (18:2_0:0)	GCST90277267	17	31622748	T	A	-0.0812143	0.0176699	0.671451	5.35939684441942	rs414383	7174	4.37122494043581e-06	21.12500534
Phosphatidylcholine (18:2_0:0)	GCST90277267	17	49270778	C	T	-0.0766067	0.0167628	0.482545	5.30508531884293	rs71379351	7174	4.953528672447e-06	20.88528386
Phosphatidylcholine (18:2_0:0)	GCST90277267	17	68491696	C	A	0.0894226	0.0191681	0.252194	5.5035455128393	rs8069148	7174	3.13656640960291e-06	21.76388654
Phosphatidylcholine (18:2_0:0)	GCST90277267	18	57256007	A	T	0.26027	0.0545321	0.0272362	5.73238999336842	rs111336143	7174	1.85186791225871e-06	22.7794786
Phosphatidylcholine (20:4_0:0)	GCST90277268	1	29962031	T	C	-0.216256	0.0476192	0.0370967	5.24498	rs76469829	6235	5.6888534955455e-06	20.62396398
Phosphatidylcholine (20:4_0:0)	GCST90277268	1	172130754	A	G	0.378442	0.0841553	0.0117105	5.15412541983632	rs76513766	6235	7.01252754500453e-06	20.22254046
Phosphatidylcholine (20:4_0:0)	GCST90277268	2	56382464	T	A	-0.100782	0.0186548	0.349902	7.1679792153921	rs9967725	6235	6.7923613894547e-08	29.18668363
Phosphatidylcholine (20:4_0:0)	GCST90277268	4	150117372	TC	T	0.489271	0.102018	0.00810976	5.78079321492657	rs200932481	6235	1.65655852987587e-06	23.00092701
Phosphatidylcholine (20:4_0:0)	GCST90277268	6	161271441	A	G	-0.0987273	0.0216807	0.215053	5.26990766075058	rs4708901	6235	5.37145991662214e-06	20.73614018
Phosphatidylcholine (20:4_0:0)	GCST90277268	7	2289982	A	C	0.804691	0.1771	0.00235653	5.24979106659604	rs191895023	6235	5.62611925344382e-06	20.64529846
Phosphatidylcholine (20:4_0:0)	GCST90277268	7	95974040	G	C	-0.193964	0.0397553	0.056224	5.9620554863052	rs142999489	6235	1.0913009008223e-06	23.80412342
Phosphatidylcholine (20:4_0:0)	GCST90277268	8	116151644	G	C	0.220372	0.0463935	0.0420349	5.68162319112525	rs62511275	6235	2.08150188670809e-06	22.56308872
Phosphatidylcholine (20:4_0:0)	GCST90277268	9	114386150	T	G	0.0828074	0.0177949	0.484932	5.47625651829384	rs10733608	6235	3.33997704272515e-06	21.65445182
Phosphatidylcholine (20:4_0:0)	GCST90277268	10	106220847	A	G	-0.0833561	0.0184652	0.365434	5.18987017017408	rs10884272	6235	6.45847272488874e-06	20.37824326
Phosphatidylcholine (20:4_0:0)	GCST90277268	11	61744026	T	C	0.165554	0.0263109	0.133653	9.47577959838686	rs3741252	6235	3.34364684869447e-10	39.5920463
Phosphatidylcholine (20:4_0:0)	GCST90277268	11	61818856	CT	C	-0.535363	0.0169979	0.405852	201.373629090998	rs35473591	6235	4.23029748391966e-202	991.9874232
Phosphatidylcholine (20:4_0:0)	GCST90277268	11	62056158	C	T	-0.175543	0.023868	0.172818	12.666840108977	rs12226389	6235	2.15357445454631e-13	54.09224095
Phosphatidylcholine (20:4_0:0)	GCST90277268	11	62451557	G	A	0.134077	0.0209445	0.257197	9.78308635716112	rs7936002	6235	1.64783469573102e-10	40.97968104
Phosphatidylcholine (20:4_0:0)	GCST90277268	11	64357915	TG	CG	0.0796582	0.0178816	0.472563	5.06858777132346	rs474901	6235	8.53910253912639e-06	19.84486851
Phosphatidylcholine (20:4_0:0)	GCST90277268	11	75744264	G	A	-0.120776	0.0211779	0.232311	7.91004321369595	rs600626	6235	1.23014636120811e-08	32.52336683
Phosphatidylcholine (20:4_0:0)	GCST90277268	12	5112153	C	T	0.0971816	0.0217264	0.78374	5.10540022593417	rs529446	6235	7.84512330691255e-06	20.00748722
Phosphatidylcholine (20:4_0:0)	GCST90277268	12	98288399	GA	G	0.178248	0.0397162	0.0535212	5.1352337125136	rs35599386	6235	7.32430274876077e-06	20.14252694
Phosphatidylcholine (20:4_0:0)	GCST90277268	14	41287117	T	G	-0.653339	0.144059	0.00443818	5.2323895417999	rs79995028	6235	5.85612661756894e-06	20.56820421
Phosphatidylcholine (20:4_0:0)	GCST90277268	15	23837617	T	A	0.312852	0.0642506	0.980304	5.93970034185392	rs7179330	6235	1.14894610752599e-06	23.70956009
Phosphatidylcholine (20:4_0:0)	GCST90277268	15	71480547	T	C	-0.102198	0.0223715	0.204015	5.3003089282003	rs12905466	6235	5.00830849142983e-06	20.86866103
Phosphatidylcholine (20:4_0:0)	GCST90277268	16	75219782	G	C	0.0855869	0.019101	0.329284	5.12163287526761	rs6564238	6235	7.55730804128316e-06	20.07716478
Phosphatidylcholine (20:4_0:0)	GCST90277268	17	49470511	A	G	-0.147659	0.0329416	0.0800836	5.12435326530906	rs150158785	6235	7.51011754933418e-06	20.09233761
Phosphatidylcholine (20:4_0:0)	GCST90277268	18	64269741	A	G	0.118384	0.0267793	0.130014	5.00004365960211	rs1363011	6235	9.99899475103982e-06	19.54283561
Phosphatidylcholine (20:4_0:0)	GCST90277268	19	614967	C	T	0.0910024	0.0201543	0.340626	5.19067043875885	rs11669519	6235	6.44658274241914e-06	20.38779483
Phosphatidylcholine (20:4_0:0)	GCST90277268	19	19347579	G	A	-0.20768	0.0403794	0.0538013	6.55642610911922	rs182611493	6235	2.77698728264317e-07	26.4526769
Phosphatidylcholine (20:4_0:0)	GCST90277268	20	64047793	A	G	-0.103955	0.0226595	0.196404	5.34055938409605	rs12303	6235	4.5649982554779e-06	21.04699609
Phosphatidylcholine (20:4_0:0)	GCST90277268	22	23818551	C	T	-0.353231	0.0713586	0.0163384	6.11863716349167	rs139516883	6235	7.60961766029463e-07	24.50332271
Phosphatidylethanolamine (18:0_0:0)	GCST90277269	1	39937698	T	G	0.150648	0.0206988	0.249805	12.4210622095287	rs7529794	6258	3.79260654749703e-13	52.97078442
Phosphatidylethanolamine (18:0_0:0)	GCST90277269	1	155135691	A	G	-0.232012	0.0449653	0.0428897	6.59466369131837	rs12726330	6258	2.54294114441994e-07	26.62354638
Phosphatidylethanolamine (18:0_0:0)	GCST90277269	2	9689106	G	A	-0.110273	0.0230508	0.19703	5.75505499803077	rs6713691	6258	1.75770100874613e-06	22.88581455
Phosphatidylethanolamine (18:0_0:0)	GCST90277269	2	27508073	C	T	-0.0943186	0.0187633	0.650878	6.29048107842205	rs1260326	6258	5.12293589663779e-07	25.26831293
Phosphatidylethanolamine (18:0_0:0)	GCST90277269	2	235266114	G	A	0.0972252	0.0206821	0.746146	5.5780734400389	rs4663191	6258	2.6419619586563e-06	22.09878635
Phosphatidylethanolamine (18:0_0:0)	GCST90277269	4	3285732	G	C	0.103873	0.0229129	0.190554	5.22852026948322	rs3135062	6258	5.90853388497874e-06	20.55158068
Phosphatidylethanolamine (18:0_0:0)	GCST90277269	5	54771412	T	C	0.216544	0.0432938	0.0489424	6.23425061276054	rs72757442	6258	5.8310852019518e-07	25.0173265
Phosphatidylethanolamine (18:0_0:0)	GCST90277269	6	49191020	T	C	-0.737707	0.163905	0.00339204	5.16212785723304	rs62411861	6258	6.88449585462274e-06	20.25738605
Phosphatidylethanolamine (18:0_0:0)	GCST90277269	6	142892562	A	G	-0.291906	0.059231	0.0244466	6.0704457743691	rs12196051	6258	8.50264849888872e-07	24.28778522
Phosphatidylethanolamine (18:0_0:0)	GCST90277269	6	159557473	C	T	0.277095	0.0607448	0.0243073	5.28662583463352	rs149182005	6258	5.16861478266884e-06	20.8084229
Phosphatidylethanolamine (18:0_0:0)	GCST90277269	7	70998624	G	C	0.339817	0.0726712	0.0163458	5.52536247199442	rs116987919	6258	2.98289199059372e-06	21.86580847
Phosphatidylethanolamine (18:0_0:0)	GCST90277269	7	116377385	T	A	0.206365	0.0464632	0.0401846	5.04190621070177	rs189518615	6258	9.08016602309874e-06	19.72667318
Phosphatidylethanolamine (18:0_0:0)	GCST90277269	8	18433891	A	T	-0.0968994	0.0191055	0.661874	6.39257006507183	rs35152003	6258	4.04976604670384e-07	25.72322166
Phosphatidylethanolamine (18:0_0:0)	GCST90277269	9	99053057	T	G	-0.118855	0.0249624	0.151074	5.70690696102812	rs16918167	6258	1.9637809328591e-06	22.6705594
Phosphatidylethanolamine (18:0_0:0)	GCST90277269	15	58391167	G	A	-0.101106	0.0179737	0.573441	7.71430598614224	rs1532085	6258	1.9306076105061e-08	31.64308959
Phosphatidylethanolamine (18:0_0:0)	GCST90277269	15	58431476	T	C	0.108553	0.0207586	0.258046	6.75570525460126	rs1800588	6258	1.7550712230905e-07	27.3456052
Phosphatidylethanolamine (18:0_0:0)	GCST90277269	17	12597341	T	C	0.0808256	0.0179952	0.593037	5.14327018062101	rs758186	6258	7.19001538009216e-06	20.17365172
Phosphatidylethanolamine (18:0_0:0)	GCST90277269	17	49966298	T	G	0.145989	0.0311747	0.0958104	5.5398306260405	rs79577600	6258	2.88515648886973e-06	21.92985205
Phosphatidylethanolamine (18:0_0:0)	GCST90277269	21	44325499	T	G	0.673538	0.151222	0.0035148	5.06667193692132	rs62220410	6258	8.57685490334373e-06	19.83783396
Phosphatidylethanolamine (18:1_0:0)	GCST90277270	1	230124135	G	A	-0.197931	0.0439526	0.0541032	5.16477644493005	rs116537941	5172	6.8426378455275e-06	20.27955852
Phosphatidylethanolamine (18:1_0:0)	GCST90277270	2	27102273	A	G	0.22805	0.0468894	0.0467532	5.92600594056152	rs75388820	5172	1.1857525285643e-06	23.65433821
Phosphatidylethanolamine (18:1_0:0)	GCST90277270	2	152605833	A	G	0.0933379	0.0207398	0.612666	5.15967558286191	rs6434115	5172	6.92347960387292e-06	20.25381892
Phosphatidylethanolamine (18:1_0:0)	GCST90277270	3	23781447	A	G	-0.103052	0.0220214	0.272343	5.52968147116615	rs9826895	5172	2.95337455477938e-06	21.8989352
Phosphatidylethanolamine (18:1_0:0)	GCST90277270	3	50443604	T	G	0.108543	0.0218194	0.27729	6.17073712906194	rs11917269	5172	6.74936431433408e-07	24.74674217
Phosphatidylethanolamine (18:1_0:0)	GCST90277270	3	73256915	A	T	-0.0995654	0.019641	0.476338	6.38445058721387	rs7636653	5172	4.12619181078385e-07	25.69743016
Phosphatidylethanolamine (18:1_0:0)	GCST90277270	3	142947149	C	T	0.109509	0.0203534	0.628767	7.11118259836782	rs6768813	5172	7.74136245115733e-08	28.94847504
Phosphatidylethanolamine (18:1_0:0)	GCST90277270	4	168564086	G	A	0.0886368	0.0198204	0.462911	5.10209517416727	rs10015043	5172	7.90505372436825e-06	19.998771
Phosphatidylethanolamine (18:1_0:0)	GCST90277270	5	4129081	T	C	-0.355091	0.0799272	0.0147525	5.04283753257352	rs115554476	5172	9.06071494388078e-06	19.7374086
Phosphatidylethanolamine (18:1_0:0)	GCST90277270	5	99192949	A	G	-0.5254	0.112985	0.00918203	5.46859756933793	rs149492888	5172	3.39940125696976e-06	21.62412569
Phosphatidylethanolamine (18:1_0:0)	GCST90277270	6	73616238	A	G	-0.108067	0.0236268	0.217719	5.31025671280899	rs35584640	5172	4.89489395144494e-06	20.92070814
Phosphatidylethanolamine (18:1_0:0)	GCST90277270	6	85323731	T	G	0.872544	0.194618	0.00247903	5.12531091592573	rs151000252	5172	7.49357544412186e-06	20.1005834
Phosphatidylethanolamine (18:1_0:0)	GCST90277270	7	50816756	A	G	-0.137228	0.026822	0.840985	6.49227703973774	rs7776911	5172	3.21901470234616e-07	26.17599213
Phosphatidylethanolamine (18:1_0:0)	GCST90277270	10	127361837	T	C	-0.145066	0.0322811	0.109222	5.14628612116905	rs2296637	5172	7.1402575781952e-06	20.19457054
Phosphatidylethanolamine (18:1_0:0)	GCST90277270	14	46165338	T	C	-0.914193	0.205935	0.00330428	5.03614220048586	rs192233385	5172	9.20148239464142e-06	19.70677032
Phosphatidylethanolamine (18:1_0:0)	GCST90277270	15	38411586	A	C	0.2662	0.0590693	0.0287411	5.17247123421652	rs117398262	5172	6.72246834352571e-06	20.30918304
Phosphatidylethanolamine (18:1_0:0)	GCST90277270	17	5310096	T	C	-0.241221	0.0487318	0.0442746	6.11514880667127	rs2585266	5172	7.67098605643265e-07	24.50221356
Phosphatidylethanolamine (18:1_0:0)	GCST90277270	17	83090952	A	G	-0.443214	0.0996505	0.0105247	5.05279999599662	rs113318060	5172	8.85523322665718e-06	19.78189882
Phosphatidylethanolamine (18:2_0:0)	GCST90277271	1	189909464	A	G	-0.087949	0.0182626	0.309028	5.82516630008794	rs6413913	6905	1.49566282706309e-06	23.1919143
Phosphatidylethanolamine (18:2_0:0)	GCST90277271	1	201480758	C	A	0.42279	0.0866763	0.0125708	5.96020452974848	rs111877698	6905	1.09596193443729e-06	23.79297154
Phosphatidylethanolamine (18:2_0:0)	GCST90277271	1	218177981	C	T	0.082216	0.0179943	0.348986	5.30250339319745	rs1338449	6905	4.98306562623426e-06	20.87578299
Phosphatidylethanolamine (18:2_0:0)	GCST90277271	2	27508073	C	T	-0.114725	0.0177626	0.650878	9.94894607098644	rs1260326	6905	1.12474463174556e-10	41.71603862
Phosphatidylethanolamine (18:2_0:0)	GCST90277271	3	50383123	A	C	-0.087287	0.0191874	0.264837	5.26235404681307	rs2236950	6905	5.46570204667545e-06	20.69506886
Phosphatidylethanolamine (18:2_0:0)	GCST90277271	3	126114417	T	C	0.0761838	0.0169685	0.497183	5.14012700494798	rs2290053	6905	7.24224137214405e-06	20.15757837
Phosphatidylethanolamine (18:2_0:0)	GCST90277271	4	152031948	A	G	-0.18852	0.0374958	0.057478	6.29394658757051	rs114899411	6905	5.08221943238439e-07	25.27840188
Phosphatidylethanolamine (18:2_0:0)	GCST90277271	5	996057	G	A	-0.0895673	0.0195314	0.285426	5.33752077543412	rs326048	6905	4.59704997002732e-06	21.02965832
Phosphatidylethanolamine (18:2_0:0)	GCST90277271	5	21867829	G	A	-0.302185	0.066303	0.0172786	5.27916377189011	rs115359603	6905	5.25818943352662e-06	20.7720542
Phosphatidylethanolamine (18:2_0:0)	GCST90277271	5	173674912	C	G	-0.0797576	0.0175484	0.627689	5.25314743495208	rs791631	6905	5.5828063660222e-06	20.6570882
Phosphatidylethanolamine (18:2_0:0)	GCST90277271	6	22879225	C	T	0.110657	0.0249358	0.136228	5.03501968055156	rs79211442	6905	9.22529620721786e-06	19.69296785
Phosphatidylethanolamine (18:2_0:0)	GCST90277271	7	50816756	A	G	-0.103623	0.0233665	0.840985	5.02877208416944	rs7776911	6905	9.35896699756626e-06	19.6664056
Phosphatidylethanolamine (18:2_0:0)	GCST90277271	7	153641664	A	T	0.12847	0.0283164	0.895313	5.23659400297243	rs4726320	6905	5.79970624385156e-06	20.58388615
Phosphatidylethanolamine (18:2_0:0)	GCST90277271	8	2533493	C	G	0.560459	0.115092	0.00594845	5.94232086605645	rs146330404	6905	1.14203426366753e-06	23.71359624
Phosphatidylethanolamine (18:2_0:0)	GCST90277271	8	3234062	T	G	-0.115919	0.0220978	0.178787	6.79537139757401	rs1442407	6905	1.60187492216504e-07	27.51763937
Phosphatidylethanolamine (18:2_0:0)	GCST90277271	10	64197077	T	C	0.245011	0.0540073	0.0255031	5.2360994216968	rs71508993	6905	5.80631480130775e-06	20.58098867
Phosphatidylethanolamine (18:2_0:0)	GCST90277271	11	61514878	T	C	0.138833	0.0266079	0.115847	6.72992065323393	rs3741259	6905	1.86242737605487e-07	27.22476986
Phosphatidylethanolamine (18:2_0:0)	GCST90277271	11	61814292	C	T	0.364648	0.0170903	0.382915	97.1535967654879	rs174560	6905	7.02106889329939e-98	455.2482649
Phosphatidylethanolamine (18:2_0:0)	GCST90277271	11	62170073	A	G	0.0901933	0.0174954	0.387265	6.58487039061765	rs1792909	6905	2.60093566182959e-07	26.57668457
Phosphatidylethanolamine (18:2_0:0)	GCST90277271	12	4892157	G	A	-0.133779	0.0287068	0.10249	5.49272429234557	rs11063393	6905	3.21570134769903e-06	21.71732464
Phosphatidylethanolamine (18:2_0:0)	GCST90277271	12	21197755	G	T	-0.118409	0.0229328	0.166098	6.60352069583572	rs11045856	6905	2.49160563364221e-07	26.6597001
Phosphatidylethanolamine (18:2_0:0)	GCST90277271	12	99719293	C	T	0.544265	0.103594	0.00681321	6.81473287059922	rs188404615	6905	1.53202950516655e-07	27.60270279
Phosphatidylethanolamine (18:2_0:0)	GCST90277271	15	58432593	A	T	0.0880856	0.0186318	0.310621	5.63577273892215	rs8034802	6905	2.31327498247825e-06	22.35116715
Phosphatidylethanolamine (18:2_0:0)	GCST90277271	17	38791988	T	C	0.387542	0.0766431	0.0127939	6.35883297712504	rs62076866	6905	4.37690401686741e-07	25.56768621
Phosphatidylethanolamine (18:2_0:0)	GCST90277271	18	5841984	G	A	-0.114793	0.0242743	0.15375	5.63835020413233	rs35140833	6905	2.29958674073374e-06	22.36337683
Phosphatidylethanolamine (18:2_0:0)	GCST90277271	19	40833991	C	T	0.0870205	0.0191938	0.713762	5.23013025081572	rs12459249	6905	5.88667079623003e-06	20.55517688
Phosphatidylethanolamine (18:2_0:0)	GCST90277271	21	17470749	A	G	0.0906287	0.0200587	0.271932	5.19848286534228	rs62242707	6905	6.33165342128143e-06	20.41389773
Phosphatidylcholine (14:0_16:0)	GCST90277272	4	93196475	T	C	-0.229491	0.051138	0.0395573	5.13446461749373	rs72666927	5497	7.3372848974698e-06	20.13927532
Phosphatidylcholine (14:0_16:0)	GCST90277272	4	154586438	C	T	0.0947531	0.0203366	0.323178	5.48909211266193	rs6050	5497	3.24270833105694e-06	21.70851729
Phosphatidylcholine (14:0_16:0)	GCST90277272	5	21444102	G	T	-0.212448	0.0470636	0.049275	5.18756329561324	rs148426771	5497	6.49286995297819e-06	20.37675414
Phosphatidylcholine (14:0_16:0)	GCST90277272	6	86624181	T	C	0.241774	0.0526202	0.0366716	5.35384858308506	rs77191266	5497	4.42742707848217e-06	21.11126234
Phosphatidylcholine (14:0_16:0)	GCST90277272	7	102708677	T	A	0.102768	0.023038	0.219607	5.07898022736757	rs60984271	5497	8.33719141461282e-06	19.89877134
Phosphatidylcholine (14:0_16:0)	GCST90277272	8	27843092	A	G	0.134255	0.0300979	0.109244	5.07988669782231	rs55654962	5497	8.31980796519084e-06	19.89704343
Phosphatidylcholine (14:0_16:0)	GCST90277272	8	82931796	G	T	0.269733	0.056719	0.0298181	5.69312811977773	rs74939791	5497	2.02708462777805e-06	22.61575209
Phosphatidylcholine (14:0_16:0)	GCST90277272	9	127026955	A	G	0.210087	0.046315	0.045231	5.23247076474433	rs72764354	5497	5.85503149112692e-06	20.57571909
Phosphatidylcholine (14:0_16:0)	GCST90277272	10	98416870	A	G	0.527451	0.117396	0.00736963	5.14388141289346	rs7075480	5497	7.17990316719891e-06	20.18634265
Phosphatidylcholine (14:0_16:0)	GCST90277272	13	27228661	T	C	0.110629	0.0222903	0.764613	6.1466638987095	rs9507859	5497	7.13404921912296e-07	24.63236698
Phosphatidylcholine (14:0_16:0)	GCST90277272	15	57731057	C	T	-0.165936	0.0354044	0.0792776	5.54675146351572	rs28416404	5497	2.83954356733564e-06	21.96679799
Phosphatidylcholine (14:0_16:0)	GCST90277272	15	97625949	T	C	0.516764	0.114538	0.00751639	5.1826082612601	rs1553262	5497	6.56737384072823e-06	20.35566578
Phosphatidylcholine (14:0_16:0)	GCST90277272	18	11445795	G	A	-0.10598	0.023887	0.20673	5.03187956297997	rs7230887	5497	9.29224040198946e-06	19.68451012
Phosphatidylcholine (14:0_16:0)	GCST90277272	18	33463076	T	C	0.0990153	0.0209827	0.289407	5.6146525040959	rs7239464	5497	2.4285524971792e-06	22.26803384
Phosphatidylcholine (14:0_16:0)	GCST90277272	18	68848836	TG	T	-0.318421	0.0717835	0.0185626	5.02982920975591	rs145618222	5497	9.3362138369007e-06	19.67678519
Phosphatidylcholine (14:0_16:0)	GCST90277272	18	80062512	A	G	0.35195	0.0783945	0.0151053	5.13783615307603	rs75414245	5497	7.28054426904528e-06	20.15536884
Phosphatidylcholine (14:0_16:0)	GCST90277272	19	20083148	T	C	-0.114398	0.0250177	0.184564	5.30820704622123	rs1230353	5497	4.9180501590131e-06	20.90942562
Phosphatidylcholine (14:0_16:0)	GCST90277272	21	34985564	G	A	0.140996	0.0303294	0.88771	5.46648348826979	rs2014300	5497	3.41598937915957e-06	21.61155152
Phosphatidylcholine (14:0_16:0)	GCST90277272	22	36971495	T	C	-0.121462	0.0270731	0.152045	5.13142974045025	rs17749540	5497	7.38873787286035e-06	20.12819731
Phosphatidylcholine (14:0_18:1)	GCST90277273	1	230143835	G	A	0.0879938	0.0197698	0.768449	5.06140526468369	rs4846905	7064	8.68149931502944e-06	19.81068965
Phosphatidylcholine (14:0_18:1)	GCST90277273	2	27508073	C	T	-0.105277	0.0176154	0.650878	8.6214812472897	rs1260326	7064	2.3906651613472e-09	35.71757643
Phosphatidylcholine (14:0_18:1)	GCST90277273	2	227401238	C	T	0.124275	0.0270595	0.107679	5.35178877247631	rs62189362	7064	4.44847575086881e-06	21.09249761
Phosphatidylcholine (14:0_18:1)	GCST90277273	3	138147591	G	A	-0.0806202	0.0177888	0.65294	5.22631603837039	rs4564909	7064	5.9385984641438e-06	20.53971616
Phosphatidylcholine (14:0_18:1)	GCST90277273	3	195507255	C	G	0.089888	0.0186197	0.711291	5.85094167645733	rs2686446	7064	1.40947807145713e-06	23.3054813
Phosphatidylcholine (14:0_18:1)	GCST90277273	4	87278332	G	T	-0.0786019	0.0169897	0.544484	5.42181666575719	rs6531968	7064	3.78602375214354e-06	21.40398647
Phosphatidylcholine (14:0_18:1)	GCST90277273	5	141674766	T	C	-0.240844	0.0541459	0.0254168	5.05571591052663	rs79066364	7064	8.79597708891555e-06	19.78520294
Phosphatidylcholine (14:0_18:1)	GCST90277273	8	12966162	C	T	0.0986783	0.0210821	0.206115	5.53641205352667	rs2946493	7064	2.90795677339546e-06	21.90864811
Phosphatidylcholine (14:0_18:1)	GCST90277273	9	137711224	A	G	0.134702	0.0281995	0.107919	5.74128947609046	rs113668788	7064	1.81430594612546e-06	22.81735356
Phosphatidylcholine (14:0_18:1)	GCST90277273	12	47729780	G	A	0.0903435	0.0196217	0.241111	5.37566032934644	rs7484827	7064	4.21055816055941e-06	21.19925312
Phosphatidylcholine (14:0_18:1)	GCST90277273	13	37381120	T	G	0.154824	0.0328196	0.0744292	5.61400039562559	rs78414457	7064	2.4322017934304e-06	22.25409819
Phosphatidylcholine (14:0_18:1)	GCST90277273	15	58428969	C	G	-0.0813299	0.0174284	0.471057	5.50628333128931	rs11857386	7064	3.11685550156943e-06	21.77636759
Phosphatidylcholine (14:0_18:1)	GCST90277273	16	56953103	T	C	0.0970747	0.0187448	0.278603	6.63910319965769	rs12446515	7064	2.29560308833102e-07	26.81948858
Phosphatidylcholine (14:0_18:1)	GCST90277273	17	4480495	T	C	-0.120635	0.0268501	0.110935	5.14687304296225	rs3816689	7064	7.13061448474602e-06	20.18621256
Phosphatidylcholine (14:0_18:1)	GCST90277273	18	15033501	T	C	0.372291	0.0744862	0.0130791	6.22731976233963	rs146934967	7064	5.92488926199487e-07	24.9812081
Phosphatidylcholine (14:0_18:1)	GCST90277273	18	21542677	T	G	-0.12064	0.0200527	0.780816	8.72761462512917	rs12960229	7064	1.87234284264823e-09	36.19403016
Phosphatidylcholine (14:0_18:1)	GCST90277273	19	19347579	G	A	-0.169177	0.0380839	0.0538013	5.04394383622372	rs182611493	7064	9.03766342922417e-06	19.733304
Phosphatidylcholine (14:0_18:1)	GCST90277273	20	62310086	A	C	-0.0904947	0.0172699	0.399474	6.7818828402826	rs2379129	7064	1.65240750844171e-07	27.4578573
Phosphatidylcholine (14:0_18:1)	GCST90277273	22	19662612	T	C	-0.532024	0.119941	0.00553448	5.03020128095405	rs144849989	7064	9.32821868886511e-06	19.6755607
Phosphatidylcholine (14:0_18:1)	GCST90277273	22	24495324	G	C	0.0854462	0.016997	0.548507	6.2927198189372	rs2070474	7064	5.09659567167737e-07	25.27207827
Phosphatidylcholine (14:0_18:2)	GCST90277274	1	63400788	C	T	0.222481	0.0503241	0.0304236	5.00128135598288	rs116105185	6866	9.9705391705964e-06	19.54491664
Phosphatidylcholine (14:0_18:2)	GCST90277274	1	79358390	A	G	-0.170385	0.0368486	0.0589854	5.41665698414751	rs12137781	6866	3.83127226614703e-06	21.38064156
Phosphatidylcholine (14:0_18:2)	GCST90277274	1	201408310	G	A	0.116852	0.0252801	0.864262	5.41354956507357	rs1262295	6866	3.85878369632356e-06	21.36558187
Phosphatidylcholine (14:0_18:2)	GCST90277274	2	27375230	C	T	-0.114678	0.017513	0.620291	10.2049598422348	rs4665972	6866	6.23792512833141e-11	42.87845466
Phosphatidylcholine (14:0_18:2)	GCST90277274	2	41532438	T	A	-0.0789529	0.0177001	0.366039	5.0810866805807	rs4952487	6866	8.2968515461472e-06	19.89686866
Phosphatidylcholine (14:0_18:2)	GCST90277274	2	163870869	T	G	0.0799066	0.0178446	0.363933	5.11614533938677	rs13418209	6866	7.65340438046014e-06	20.05172174
Phosphatidylcholine (14:0_18:2)	GCST90277274	3	68279920	C	T	0.276996	0.0625886	0.0202776	5.01077412931496	rs78880935	6866	9.7549684852392e-06	19.58648574
Phosphatidylcholine (14:0_18:2)	GCST90277274	3	139875064	C	G	-0.0970156	0.0215015	0.194053	5.18550309313801	rs4683767	6866	6.52374394631961e-06	20.35849318
Phosphatidylcholine (14:0_18:2)	GCST90277274	6	8749035	A	G	0.21995	0.0494058	0.0306326	5.06355568079072	rs74920877	6866	8.63861898058638e-06	19.8194711
Phosphatidylcholine (14:0_18:2)	GCST90277274	7	1103491	T	C	0.122926	0.0263881	0.120269	5.48889332807337	rs12113381	6866	3.24419291815978e-06	21.7005758
Phosphatidylcholine (14:0_18:2)	GCST90277274	8	37124499	G	A	-0.130571	0.0279232	0.895281	5.52605145722318	rs500246	6866	2.97816354190343e-06	21.86568496
Phosphatidylcholine (14:0_18:2)	GCST90277274	10	41829153	G	C	-0.124946	0.027983	0.110496	5.09003116199825	rs9663572	6866	8.12772195104389e-06	19.93683293
Phosphatidylcholine (14:0_18:2)	GCST90277274	11	61803876	G	C	0.184079	0.0175053	0.383631	24.9411	rs174548	6866	1.14527157754087e-25	110.5781645
Phosphatidylcholine (14:0_18:2)	GCST90277274	13	65750016	A	C	0.247997	0.0549784	0.0253749	5.18302748755098	rs144154975	6866	6.56103738591972e-06	20.34738774
Phosphatidylcholine (14:0_18:2)	GCST90277274	14	95471324	C	G	0.0876369	0.0196726	0.273558	5.06901105897202	rs8015793	6866	8.53078390761676e-06	19.84497199
Phosphatidylcholine (14:0_18:2)	GCST90277274	15	71629500	A	G	-0.0812197	0.0176929	0.48293	5.34707564672172	rs950668	6866	4.49701517705333e-06	21.07291989
Phosphatidylcholine (14:0_18:2)	GCST90277274	15	97139522	T	C	-0.0834377	0.0185703	0.659728	5.14693230259504	rs11853492	6866	7.12964157630304e-06	20.18769844
Phosphatidylcholine (14:0_18:2)	GCST90277274	17	79455291	T	C	0.110082	0.0247034	0.13961	5.07174091838289	rs55771840	6866	8.47732984768779e-06	19.85725265
Phosphatidylcholine (14:0_18:2)	GCST90277274	18	21040292	A	C	0.331176	0.0514407	0.0287503	9.88976576176339	rs17202368	6866	1.2889445609724e-10	41.44803759
Phosphatidylcholine (14:0_18:2)	GCST90277274	18	21887951	T	A	0.353838	0.0757474	0.0134563	5.51598792759798	rs150543432	6866	3.04797971537649e-06	21.82094137
Phosphatidylcholine (14:0_18:2)	GCST90277274	18	52193653	G	C	0.0952441	0.0212974	0.787764	5.1042895432437	rs2044350	6866	7.8652124275188e-06	19.99967734
Phosphatidylcholine (14:0_18:2)	GCST90277274	19	47816733	T	C	-0.397618	0.0889319	0.00983151	5.10279862169454	rs11668274	6866	7.89225989525376e-06	19.99019042
Phosphatidylcholine (14:0_18:2)	GCST90277274	20	1953902	G	A	0.091682	0.0182516	0.323705	6.28363046581892	rs6045639	6866	5.20438641046156e-07	25.23284807
Phosphatidylcholine (14:0_18:2)	GCST90277274	20	44413724	T	C	-0.170785	0.0382375	0.0524109	5.09268781057594	rs1800961	6866	8.07815513882061e-06	19.94896958
Phosphatidylcholine (14:0_18:2)	GCST90277274	20	62232970	T	C	-0.0827106	0.017306	0.419321	5.74623547439483	rs6089695	6866	1.79376078632361e-06	22.84172738
Phosphatidylcholine (14:0_18:2)	GCST90277274	21	37359926	C	T	0.0880656	0.0168995	0.506158	6.71450499923502	rs7281206	6866	1.92972312270239e-07	27.15594283
Phosphatidylcholine (15:0_18:1)	GCST90277275	1	23639339	T	C	-0.0980141	0.0210591	0.226612	5.47890366741862	rs10917404	6468	3.31968084543931e-06	21.66194751
Phosphatidylcholine (15:0_18:1)	GCST90277275	2	27508073	C	T	-0.0974131	0.0183955	0.650878	6.91194202812495	rs1260326	6468	1.22477967828386e-07	28.04216466
Phosphatidylcholine (15:0_18:1)	GCST90277275	5	86717236	T	C	-0.408356	0.089449	0.00982439	5.29452666772397	rs41441450	6468	5.07543572509353e-06	20.84140066
Phosphatidylcholine (15:0_18:1)	GCST90277275	5	133494602	A	G	-0.126391	0.0280353	0.113762	5.17835871371061	rs13161129	6468	6.63195065654775e-06	20.32459426
Phosphatidylcholine (15:0_18:1)	GCST90277275	5	174328650	C	T	0.134102	0.0277161	0.126532	5.87364313152372	rs6866162	6468	1.33769427523345e-06	23.41026181
Phosphatidylcholine (15:0_18:1)	GCST90277275	6	21056212	A	G	-0.106871	0.023096	0.174537	5.42368616837309	rs142477396	6468	3.76976112578e-06	21.41145619
Phosphatidylcholine (15:0_18:1)	GCST90277275	6	32826204	C	A	-0.0980367	0.022047	0.807692	5.05156061782453	rs1044043	6468	8.88054015132204e-06	19.77326396
Phosphatidylcholine (15:0_18:1)	GCST90277275	9	15305380	C	G	0.116947	0.0249215	0.856198	5.56031507797164	rs581080	6468	2.75223125203513e-06	22.02063376
Phosphatidylcholine (15:0_18:1)	GCST90277275	10	71286664	C	T	-0.251777	0.0567488	0.0268459	5.03251391225627	rs77392374	6468	9.27867766192424e-06	19.68424419
Phosphatidylcholine (15:0_18:1)	GCST90277275	12	4009151	A	G	-0.114591	0.0258504	0.865501	5.02492784190649	rs4238010	6468	9.4421774517409e-06	19.65017777
Phosphatidylcholine (15:0_18:1)	GCST90277275	12	34480655	T	C	0.134296	0.0301216	0.0971648	5.07625259234319	rs117207178	6468	8.38971885650988e-06	19.87788075
Phosphatidylcholine (15:0_18:1)	GCST90277275	15	38647674	A	T	0.0810035	0.0176303	0.4607	5.3552030347456	rs12916925	6468	4.41364059306554e-06	21.10999662
Phosphatidylcholine (15:0_18:1)	GCST90277275	15	58391167	G	A	-0.0894363	0.0177315	0.573441	6.33056	rs1532085	6468	4.67136005891853e-07	25.44114747
Phosphatidylcholine (15:0_18:1)	GCST90277275	15	93906166	C	T	0.47595	0.106512	0.00683692	5.09639429116186	rs75922719	6468	8.00950559027747e-06	19.9675869
Phosphatidylcholine (15:0_18:1)	GCST90277275	16	11827406	C	T	0.085736	0.0178499	0.570046	5.79666705056105	rs11075022	6468	1.59710308817553e-06	23.07038598
Phosphatidylcholine (15:0_18:1)	GCST90277275	16	19425616	A	G	-0.247256	0.055238	0.026451	5.11109133571794	rs138445434	6468	7.74298939213238e-06	20.03631205
Phosphatidylcholine (15:0_18:1)	GCST90277275	16	54459960	T	C	-0.129924	0.0270933	0.122126	5.78049025599115	rs72815248	6468	1.6577145295937e-06	22.99614052
Phosphatidylcholine (15:0_18:1)	GCST90277275	16	88735092	A	G	-0.431442	0.0795666	0.0127734	7.21442077140735	rs12926159	6468	6.10350393062768e-08	29.40243105
Phosphatidylcholine (15:0_18:1)	GCST90277275	20	62310086	A	C	-0.0945557	0.018017	0.399474	6.80001910471143	rs2379129	6468	1.58482347418844e-07	27.5429511
Phosphatidylcholine (15:0_18:1)	GCST90277275	21	23717899	A	G	-0.336796	0.0753119	0.0159726	5.10374918870103	rs73897494	6468	7.87500451213321e-06	19.99892452
Phosphatidylcholine (15:0_18:2)	GCST90277276	1	62497063	G	A	0.106914	0.0195619	0.737927	7.32049006731771	rs1168036	6639	4.78090300353798e-08	29.87081606
Phosphatidylcholine (15:0_18:2)	GCST90277276	2	41471833	C	G	-0.0835307	0.0182235	0.349079	5.33264864282465	rs1911704	6639	4.64891233980713e-06	21.01012613
Phosphatidylcholine (15:0_18:2)	GCST90277276	2	156288948	A	G	0.25453	0.0572523	0.0234904	5.05077548923261	rs115852609	6639	8.89660913788537e-06	19.76478427
Phosphatidylcholine (15:0_18:2)	GCST90277276	2	213698079	C	A	0.3472	0.0754883	0.0155838	5.36470938698952	rs114498622	6639	4.3180792927854e-06	21.15437227
Phosphatidylcholine (15:0_18:2)	GCST90277276	3	11166089	A	C	0.21174	0.0476722	0.0349646	5.04271094780995	rs13063467	6639	9.0633562752234e-06	19.72765338
Phosphatidylcholine (15:0_18:2)	GCST90277276	3	24997572	A	T	-0.0843452	0.0172751	0.478935	5.97009604399164	rs6769712	6639	1.07128236551872e-06	23.83853733
Phosphatidylcholine (15:0_18:2)	GCST90277276	3	26848389	G	T	0.0846874	0.0182636	0.349732	5.44359273752469	rs1488201	6639	3.60086850663752e-06	21.50130529
Phosphatidylcholine (15:0_18:2)	GCST90277276	4	136284098	A	G	0.132278	0.0291866	0.0989349	5.22630696270594	rs11722429	6639	5.93872256724059e-06	20.54036835
Phosphatidylcholine (15:0_18:2)	GCST90277276	4	169278135	A	C	-0.121723	0.0259964	0.130141	5.53890453098381	rs13101957	6639	2.89131539746152e-06	21.92395356
Phosphatidylcholine (15:0_18:2)	GCST90277276	5	16862310	C	T	-0.187387	0.0404848	0.0523856	5.42611	rs17614174	6639	3.74877509980264e-06	21.42372181
Phosphatidylcholine (15:0_18:2)	GCST90277276	6	73220880	A	G	0.247378	0.0512557	0.0315362	5.84781078098397	rs56144603	6639	1.41967592966378e-06	23.29366417
Phosphatidylcholine (15:0_18:2)	GCST90277276	6	114209369	C	T	0.645584	0.138186	0.00441822	5.51709255452158	rs139075653	6639	3.04023703754317e-06	21.82616456
Phosphatidylcholine (15:0_18:2)	GCST90277276	6	139585552	G	T	0.298947	0.0645274	0.0181655	5.43477122988946	rs184289628	6639	3.67475822060107e-06	21.46347645
Phosphatidylcholine (15:0_18:2)	GCST90277276	7	6530143	A	T	0.0931266	0.0187876	0.322946	6.13450298971278	rs12113214	6639	7.33663663810367e-07	24.56998461
Phosphatidylcholine (15:0_18:2)	GCST90277276	8	22701002	G	A	-0.0804757	0.0180477	0.621992	5.07768003129026	rs6558177	6639	8.36218879926205e-06	19.88317795
Phosphatidylcholine (15:0_18:2)	GCST90277276	8	51606091	T	G	0.408018	0.0903148	0.0090478	5.19674535371021	rs142336498	6639	6.3570356404348e-06	20.40989622
Phosphatidylcholine (15:0_18:2)	GCST90277276	8	64641039	T	C	-0.478427	0.100212	0.00845274	5.73478508978125	rs77404354	6639	1.8416831311919e-06	22.79249681
Phosphatidylcholine (15:0_18:2)	GCST90277276	8	65661212	A	G	-0.26163	0.0533465	0.0268241	6.01831271525925	rs13281002	6639	9.58710060392688e-07	24.05266597
Phosphatidylcholine (15:0_18:2)	GCST90277276	9	13548159	TG	T	0.204693	0.0397938	0.049415	6.55792041007325	rs35745803	6639	2.76744876874002e-07	26.45910541
Phosphatidylcholine (15:0_18:2)	GCST90277276	9	132450788	T	A	0.0884124	0.0192874	0.286012	5.33367168671455	rs551412	6639	4.63797403829999e-06	21.01256089
Phosphatidylcholine (15:0_18:2)	GCST90277276	10	5872836	A	G	-0.103485	0.0223911	0.800119	5.41153832136356	rs4335452	6639	3.87669539738579e-06	21.36013282
Phosphatidylcholine (15:0_18:2)	GCST90277276	10	26331627	G	A	-0.130981	0.0261055	0.12659	6.2703117129319	rs35960238	6639	5.36646482483251e-07	25.17401996
Phosphatidylcholine (15:0_18:2)	GCST90277276	10	44350663	C	T	0.293155	0.0645911	0.0184297	5.23943054509867	rs76916318	6639	5.76194959643444e-06	20.59914763
Phosphatidylcholine (15:0_18:2)	GCST90277276	10	63094343	A	G	0.0946174	0.0212908	0.20819	5.04749970353916	rs7920171	6639	8.96396797853779e-06	19.74958886
Phosphatidylcholine (15:0_18:2)	GCST90277276	11	61770929	C	G	0.102202	0.0177758	0.44432	8.03020670444508	rs174527	6639	9.32810219833484e-09	33.05677477
Phosphatidylcholine (15:0_18:2)	GCST90277276	11	61824890	G	A	0.316974	0.0172546	0.408433	72.8366760028736	rs174566	6639	1.45654530323499e-73	337.4718009
Phosphatidylcholine (15:0_18:2)	GCST90277276	11	62454004	A	G	-0.10076	0.0205668	0.255777	6.00685520361459	rs4382917	6639	9.84339235663648e-07	24.0017478
Phosphatidylcholine (15:0_18:2)	GCST90277276	11	79640107	G	A	-0.0779162	0.0174425	0.560516	5.0938642573462	rs639956	6639	8.05630208832299e-06	19.95437199
Phosphatidylcholine (15:0_18:2)	GCST90277276	11	116778201	C	G	-0.140695	0.0240766	0.848991	8.27241324790837	rs964184	6639	5.34055942769783e-09	34.14813679
Phosphatidylcholine (15:0_18:2)	GCST90277276	12	62657284	C	T	-0.120716	0.0273037	0.112691	5.00160214526576	rs11174583	6639	9.963177204745e-06	19.54729494
Phosphatidylcholine (15:0_18:2)	GCST90277276	12	130443132	A	G	-0.382925	0.0835424	0.0114815	5.33252283027387	rs75097472	6639	4.65025929739512e-06	21.00939503
Phosphatidylcholine (15:0_18:2)	GCST90277276	13	106475436	C	T	-0.13193	0.0280599	0.119175	5.57996308468793	rs16968712	6639	2.63049157587946e-06	22.10624032
Phosphatidylcholine (15:0_18:2)	GCST90277276	15	58386313	T	C	0.111867	0.0181425	0.337526	9.12990806899539	rs10468017	6639	7.41467177691907e-10	38.01979051
Phosphatidylcholine (15:0_18:2)	GCST90277276	15	58433640	G	A	0.0930243	0.0189428	0.313941	6.03254962712144	rs633695	6639	9.27791464717323e-07	24.11595548
Phosphatidylcholine (15:0_18:2)	GCST90277276	15	99707535	T	C	0.0975143	0.0213812	0.791171	5.28517899654832	rs325406	6639	5.18586257069685e-06	20.80043719
Phosphatidylcholine (15:0_18:2)	GCST90277276	16	14348932	T	C	-0.0788033	0.0176875	0.425788	5.07002394356416	rs60071820	6639	8.51091114473639e-06	19.8497894
Phosphatidylcholine (15:0_18:2)	GCST90277276	16	15051395	T	C	0.110967	0.0189765	0.298983	8.28266234529124	rs55727637	6639	5.21600086455912e-09	34.19443722
Phosphatidylcholine (15:0_18:2)	GCST90277276	16	56960616	T	C	0.142778	0.0192121	0.27829	12.9197778337507	rs17231506	6639	1.20287961837393e-13	55.22972889
Phosphatidylcholine (15:0_18:2)	GCST90277276	17	2780136	T	C	0.106854	0.0241354	0.158567	5.01362729857036	rs12938196	6639	9.69109166465395e-06	19.60074447
Phosphatidylcholine (15:0_18:2)	GCST90277276	20	7847799	T	C	0.568216	0.127953	0.00524459	5.04070466187605	rs146108252	6639	9.10532261556247e-06	19.72086551
Phosphatidylcholine (15:0_18:2)	GCST90277276	22	33757979	T	C	0.170562	0.038387	0.945829	5.04572280706225	rs483528	6639	9.00071878405929e-06	19.74223033
Phosphatidylcholine (16:0_16:0)	GCST90277277	1	5899241	T	A	0.0906471	0.018821	0.259242	5.82654511002104	rs56270325	7174	1.49092188585739e-06	23.19649885
Phosphatidylcholine (16:0_16:0)	GCST90277277	1	55039974	T	G	-0.234494	0.04659	0.0332154	6.30638851148041	rs11591147	7174	4.93868683898277e-07	25.33249986
Phosphatidylcholine (16:0_16:0)	GCST90277277	1	92970296	C	T	0.288588	0.0576422	0.0208077	6.24644039787964	rs148444916	7174	5.66969376468225e-07	25.06544625
Phosphatidylcholine (16:0_16:0)	GCST90277277	1	158505761	C	T	-0.172826	0.0387894	0.048357	5.07106408316088	rs75023439	7174	8.49055181815761e-06	19.85144081
Phosphatidylcholine (16:0_16:0)	GCST90277277	2	21041028	A	G	0.0838031	0.0183989	0.284591	5.27345601257923	rs1367117	7174	5.32775183607201e-06	20.7460992
Phosphatidylcholine (16:0_16:0)	GCST90277277	3	186944804	G	T	0.185911	0.0375533	0.947547	6.12118186909321	rs13060992	7174	7.56516023171448e-07	24.5083436
Phosphatidylcholine (16:0_16:0)	GCST90277277	4	110207431	T	C	-0.0974376	0.0211747	0.797291	5.37046134213135	rs5022521	7174	4.26126612716518e-06	21.17476623
Phosphatidylcholine (16:0_16:0)	GCST90277277	5	85099087	G	A	-0.106788	0.0233681	0.158123	5.30466	rs3936021	7174	4.95842934414975e-06	20.88325063
Phosphatidylcholine (16:0_16:0)	GCST90277277	5	159237696	A	G	0.0812156	0.0174032	0.3474	5.5066960138078	rs12522374	7174	3.11389515808364e-06	21.77813531
Phosphatidylcholine (16:0_16:0)	GCST90277277	6	32159700	A	C	0.0966721	0.0168476	0.583482	8.00186670264827	rs3134950	7174	9.9571098252915e-09	32.92503308
Phosphatidylcholine (16:0_16:0)	GCST90277277	6	123327335	G	A	0.144049	0.0300058	0.0821802	5.79263635111084	rs72974647	7174	1.61199484592291e-06	23.04677039
Phosphatidylcholine (16:0_16:0)	GCST90277277	7	17674637	G	C	0.0841395	0.0185113	0.719155	5.2538669683669	rs7780296	7174	5.57356450349917e-06	20.65979536
Phosphatidylcholine (16:0_16:0)	GCST90277277	7	154679558	G	A	-0.0824993	0.018625	0.275529	5.01901767436227	rs3807226	7174	9.57155117425434e-06	19.62040485
Phosphatidylcholine (16:0_16:0)	GCST90277277	9	15296036	A	C	0.124622	0.0261436	0.88961	5.7197243209795	rs643531	7174	1.90667063962606e-06	22.72263295
Phosphatidylcholine (16:0_16:0)	GCST90277277	9	69669802	C	A	0.907441	0.19205	0.997869	5.62891712633648	rs4744927	7174	2.35008122917016e-06	22.32585873
Phosphatidylcholine (16:0_16:0)	GCST90277277	9	80936784	G	A	0.101188	0.0208422	0.197786	5.91005017137789	rs72733996	7174	1.23012665361587e-06	23.57061456
Phosphatidylcholine (16:0_16:0)	GCST90277277	9	136677616	G	C	-0.0838989	0.0177486	0.647094	5.63460238124887	rs2236514	7174	2.31951731453419e-06	22.34520431
Phosphatidylcholine (16:0_16:0)	GCST90277277	11	61802358	T	C	-0.148938	0.0169253	0.407364	17.7715713088619	rs174546	7174	1.69211038603048e-18	77.43517511
Phosphatidylcholine (16:0_16:0)	GCST90277277	14	54570145	A	G	-0.141723	0.0300283	0.916339	5.6188285926243	rs1187583	7174	2.40531194137189e-06	22.27507535
Phosphatidylcholine (16:0_16:0)	GCST90277277	15	58386521	C	T	-0.138985	0.0169049	0.612243	15.6244599925791	rs261290	7174	2.37432413656599e-16	67.59438962
Phosphatidylcholine (16:0_16:0)	GCST90277277	15	58433640	G	A	0.0910849	0.0181369	0.313941	6.28147515197948	rs633695	7174	5.23027890200327e-07	25.22125277
Phosphatidylcholine (16:0_16:0)	GCST90277277	16	56960616	T	C	0.142323	0.0184851	0.27829	13.8115877762344	rs17231506	7174	1.54316449935646e-14	59.27977826
Phosphatidylcholine (16:0_16:0)	GCST90277277	18	72301960	C	A	0.079058	0.0173654	0.51051	5.26908457313038	rs9966610	7174	5.38164971771131e-06	20.72631355
Phosphatidylcholine (16:0_16:0)	GCST90277277	19	11082239	G	A	-0.158246	0.0286647	0.0921263	7.45734168723169	rs73015021	7174	3.48865732503355e-08	30.47689231
Phosphatidylcholine (16:0_16:0)	GCST90277277	22	40993330	A	G	-0.433346	0.094464	0.00859814	5.34113490912487	rs78909142	7174	4.558952747632e-06	21.04441809
Phosphatidylcholine (16:0_16:1)	GCST90277278	2	27508073	C	T	-0.108205	0.017465	0.650878	9.21310226846123	rs1260326	7172	6.1220621130789e-10	38.38464062
Phosphatidylcholine (16:0_16:1)	GCST90277278	2	167832629	T	C	0.118583	0.024397	0.143969	5.92290664738777	rs80227620	7172	1.19424478257907e-06	23.62501071
Phosphatidylcholine (16:0_16:1)	GCST90277278	4	17068686	C	A	0.108557	0.0235174	0.145543	5.40053299696273	rs28524821	7172	3.97618884914181e-06	21.30772357
Phosphatidylcholine (16:0_16:1)	GCST90277278	4	162453799	G	A	0.0758093	0.0169781	0.554026	5.09058475875394	rs2597486	7172	8.11736811474925e-06	19.93732088
Phosphatidylcholine (16:0_16:1)	GCST90277278	4	180227646	A	G	-0.184564	0.0410466	0.0453227	5.15411384110504	rs116681793	7172	7.01271450859219e-06	20.21806598
Phosphatidylcholine (16:0_16:1)	GCST90277278	5	86296114	T	C	0.0883051	0.0196693	0.764985	5.13994490106877	rs4629629	7172	7.24527875079587e-06	20.15550875
Phosphatidylcholine (16:0_16:1)	GCST90277278	6	138148100	T	G	0.308243	0.0660762	0.0170391	5.50309908946162	rs113366516	7172	3.13979223112951e-06	21.76187581
Phosphatidylcholine (16:0_16:1)	GCST90277278	8	303655	T	C	0.185924	0.0420599	0.04207	5.00059248559341	rs117726731	7172	9.98636681668739e-06	19.54044442
Phosphatidylcholine (16:0_16:1)	GCST90277278	9	32796762	G	A	-0.109878	0.0231666	0.153981	5.66852126687075	rs1854434	7172	2.14525406277026e-06	22.49556427
Phosphatidylcholine (16:0_16:1)	GCST90277278	9	123419309	C	T	0.0789282	0.0169604	0.510018	5.47932685299104	rs10760286	7172	3.31644765490514e-06	21.65669678
Phosphatidylcholine (16:0_16:1)	GCST90277278	10	92767403	G	A	-0.0962084	0.0203206	0.214135	5.65023775488564	rs35235479	7172	2.23749588417977e-06	22.41573223
Phosphatidylcholine (16:0_16:1)	GCST90277278	16	6538604	C	G	0.194254	0.0430372	0.0418838	5.18888401192552	rs62015468	7172	6.47315472769045e-06	20.3728564
Phosphatidylcholine (16:0_16:1)	GCST90277278	16	11833509	T	C	0.078693	0.0169875	0.57458	5.43472638240664	rs11647818	7172	3.67513771463694e-06	21.45918703
Phosphatidylcholine (16:0_16:1)	GCST90277278	16	59856268	C	G	-0.241125	0.0521764	0.0289285	5.41172793875803	rs77007318	7172	3.87500316213819e-06	21.35680388
Phosphatidylcholine (16:0_16:1)	GCST90277278	16	71310208	G	A	-0.11935	0.0263644	0.112499	5.21639546166185	rs34832413	7172	6.07581495244371e-06	20.49316621
Phosphatidylcholine (16:0_16:1)	GCST90277278	17	16458446	A	G	-0.334189	0.0727562	0.0134602	5.35279239051107	rs117571757	7172	4.43820756643525e-06	21.09814561
Phosphatidylcholine (16:0_16:1)	GCST90277278	18	63512537	C	T	-0.142117	0.0307261	0.0796716	5.41987441948325	rs62098276	7172	3.80299347716184e-06	21.39327053
Phosphatidylcholine (16:0_16:1)	GCST90277278	18	78257046	C	T	0.123955	0.0276953	0.105495	5.11190510639337	rs12960635	7172	7.72849434716481e-06	20.0316144
phosphatidylcholine	GCST90277279	1	61714683	G	T	-0.342971	0.0770124	0.0131817	5.06655787646501	rs138107736	7076	8.57910777207852e-06	19.83323162
phosphatidylcholine	GCST90277279	1	158095972	T	C	-0.0836245	0.0178228	0.355842	5.55994171139674	rs12749808	7076	2.75459838548877e-06	22.01482314
phosphatidylcholine	GCST90277279	2	30022181	C	T	0.0810595	0.0177193	0.663437	5.3134408823556	rs12475699	7076	4.85913670660034e-06	20.92737318
phosphatidylcholine	GCST90277279	4	122641012	T	G	0.257505	0.0552215	0.02376	5.49877558502219	rs78395462	7076	3.17120571139671e-06	21.74477577
phosphatidylcholine	GCST90277279	5	7954664	G	C	0.0774281	0.0171957	0.505193	5.1663196666718	rs162448	7076	6.81836636912862e-06	20.27484231
phosphatidylcholine	GCST90277279	6	78337820	T	C	0.0739927	0.0166292	0.476118	5.05898440546293	rs818276	7076	8.73002715387331e-06	19.79862532
phosphatidylcholine	GCST90277279	7	10826150	A	G	-0.220431	0.049158	0.0308439	5.12763131695498	rs80201535	7076	7.45364463244124e-06	20.10744693
phosphatidylcholine	GCST90277279	8	101050430	T	C	-0.0977021	0.0213073	0.201521	5.33668364299826	rs2122922	7076	4.60591964522099e-06	21.02572383
phosphatidylcholine	GCST90277279	10	95941250	T	C	-0.351504	0.0729302	0.0136312	5.83363905544001	rs116911263	7076	1.46676637221362e-06	23.22981408
phosphatidylcholine	GCST90277279	11	1607718	A	G	0.119747	0.0265845	0.112954	5.16970886975164	rs117085626	7076	6.76536341021971e-06	20.2895442
phosphatidylcholine	GCST90277279	11	4687754	G	A	-0.247045	0.0552252	0.0242658	5.10729358504505	rs10500613	7076	7.81099599192123e-06	20.0114032
phosphatidylcholine	GCST90277279	11	63193288	A	T	0.191292	0.0432405	0.040317	5.00759556710776	rs2317091	7076	9.82662612925288e-06	19.57096325
phosphatidylcholine	GCST90277279	12	52522822	T	C	-0.0924259	0.020668	0.212867	5.10312819793709	rs10783517	7076	7.88627291001445e-06	19.99817989
phosphatidylcholine	GCST90277279	14	97495861	AT	A	-0.105335	0.0232461	0.163036	5.22517476803056	rs111290564	7076	5.95422486428963e-06	20.53265905
phosphatidylcholine	GCST90277279	15	23752030	T	G	0.157277	0.0347813	0.0622406	5.20580300367068	rs78418403	7076	6.22582625113336e-06	20.44743388
phosphatidylcholine	GCST90277279	15	58387985	T	C	0.0821979	0.0170852	0.393494	5.81603601176135	rs7177289	7076	1.52743939749068e-06	23.14628576
phosphatidylcholine	GCST90277279	15	91344956	G	T	0.0929304	0.0173158	0.608414	7.0825520162636	rs6496787	7076	8.26890464416878e-08	28.80252027
phosphatidylcholine	GCST90277279	17	11337105	A	G	0.0994147	0.0222622	0.173367	5.09143184502597	rs12602611	7076	8.10155071468501e-06	19.94183197
phosphatidylcholine	GCST90277279	17	38380397	A	G	-0.495791	0.104314	0.00721981	5.68973490842001	rs41488845	7076	2.04298459361742e-06	22.58978406
phosphatidylcholine	GCST90277279	19	55189474	C	T	0.0905455	0.0199056	0.245135	5.26164477213615	rs7248028	7076	5.47463573469577e-06	20.69108177
phosphatidylcholine	GCST90277279	20	24390991	A	G	0.268447	0.0580173	0.0216234	5.4229952733951	rs16986523	7076	3.7757630022073e-06	21.40928099
phosphatidylcholine	GCST90277279	22	36934040	C	T	-0.0749518	0.0169322	0.586469	5.01196919159254	rs2075937	7076	9.72816231920236e-06	19.59464298
phosphatidylcholine	GCST90277279	22	44080894	T	C	0.185385	0.0411675	0.0492221	5.16701703804878	rs13054328	7076	6.80742651575635e-06	20.27870392
Phosphatidylcholine (16:0_18:0)	GCST90277280	1	62497063	G	A	0.0898612	0.0188859	0.737927	5.70113224321729	rs1168036	7154	1.99006726872492e-06	22.63961599
Phosphatidylcholine (16:0_18:0)	GCST90277280	1	95020123	G	A	-0.0769087	0.0169765	0.379393	5.22326385261782	rs2391389	7154	5.98048144639142e-06	20.52365121
Phosphatidylcholine (16:0_18:0)	GCST90277280	1	236035687	C	T	0.0849205	0.017478	0.338249	5.91877490932906	rs4659619	7154	1.20566066083897e-06	23.60704431
Phosphatidylcholine (16:0_18:0)	GCST90277280	2	37366100	C	T	-0.098035	0.0219242	0.180691	5.10360518456767	rs11903018	7154	7.87761615303675e-06	19.99469556
Phosphatidylcholine (16:0_18:0)	GCST90277280	2	68074558	C	A	-0.193167	0.038556	0.0516168	6.25437993707659	rs12052409	7154	5.56698515129073e-07	25.10047423
Phosphatidylcholine (16:0_18:0)	GCST90277280	4	137812361	A	C	0.110589	0.0227395	0.163055	5.92880951352254	rs72723967	7154	1.17812259812573e-06	23.65168246
Phosphatidylcholine (16:0_18:0)	GCST90277280	4	169304745	A	G	0.103214	0.0211712	0.806439	5.95486341331579	rs11723712	7154	1.10952370833465e-06	23.76765138
Phosphatidylcholine (16:0_18:0)	GCST90277280	4	188521987	T	C	0.099984	0.0225603	0.166783	5.02342402016587	rs13119269	7154	9.47492933925364e-06	19.64134724
Phosphatidylcholine (16:0_18:0)	GCST90277280	5	983129	C	G	-0.102832	0.0203915	0.239841	6.32843593142152	rs62330208	7154	4.69422680017467e-07	25.43069433
Phosphatidylcholine (16:0_18:0)	GCST90277280	5	63116092	G	A	-0.356203	0.0786197	0.0120323	5.22402009966085	rs113053792	7154	5.97007655726002e-06	20.52732607
Phosphatidylcholine (16:0_18:0)	GCST90277280	5	151030574	A	G	-0.0761152	0.0171786	0.603774	5.02138328051052	rs3924	7154	9.51955658060742e-06	19.63212231
Phosphatidylcholine (16:0_18:0)	GCST90277280	6	18721099	G	C	0.548984	0.124149	0.00513487	5.0030210181372	rs139644986	7154	9.93067986690604e-06	19.55387898
Phosphatidylcholine (16:0_18:0)	GCST90277280	6	32660651	A	C	-0.122637	0.027121	0.10511	5.20582705842137	rs2854275	7154	6.22548142393167e-06	20.44709613
Phosphatidylcholine (16:0_18:0)	GCST90277280	6	123327335	G	A	0.143439	0.0300969	0.0821802	5.71788497878391	rs72974647	7154	1.91476297545132e-06	22.71386118
Phosphatidylcholine (16:0_18:0)	GCST90277280	6	147174911	G	C	0.301661	0.0653817	0.0174603	5.39614527731903	rs117495065	7154	4.01656428920605e-06	21.2875615
Phosphatidylcholine (16:0_18:0)	GCST90277280	6	150183580	T	C	0.203356	0.0447486	0.0368815	5.25222396681369	rs141165989	7154	5.5946900743936e-06	20.65166523
Phosphatidylcholine (16:0_18:0)	GCST90277280	7	17925463	T	C	0.325843	0.072979	0.0134876	5.09002093962753	rs76779498	7154	8.12791326262664e-06	19.93521735
Phosphatidylcholine (16:0_18:0)	GCST90277280	7	122869647	A	G	-0.101945	0.021658	0.184972	5.59191301887674	rs2214660	7154	2.55909837548505e-06	22.15619413
Phosphatidylcholine (16:0_18:0)	GCST90277280	7	153170994	A	G	-0.337637	0.0737984	0.0135967	5.31528414347163	rs113076792	7154	4.83855694386749e-06	20.93178057
Phosphatidylcholine (16:0_18:0)	GCST90277280	8	9324101	A	G	0.110887	0.0234484	0.849792	5.63886401780114	rs2126263	7154	2.29686770912347e-06	22.36324594
Phosphatidylcholine (16:0_18:0)	GCST90277280	9	12222686	G	C	0.103595	0.0227998	0.83731	5.25076945012948	rs10738267	7154	5.61345893420303e-06	20.64502983
Phosphatidylcholine (16:0_18:0)	GCST90277280	9	94130323	G	C	-0.0798623	0.0180616	0.320514	5.00289347721852	rs7046115	7154	9.93359667585312e-06	19.55109955
Phosphatidylcholine (16:0_18:0)	GCST90277280	9	132230557	A	G	-0.102884	0.0232191	0.171374	5.02169537207016	rs2274855	7154	9.51271811927936e-06	19.63382508
Phosphatidylcholine (16:0_18:0)	GCST90277280	10	12379924	A	G	-0.214971	0.0483803	0.0336018	5.04646865715411	rs2724782	7154	8.98527436569254e-06	19.74343159
Phosphatidylcholine (16:0_18:0)	GCST90277280	11	58479658	C	T	-0.703756	0.157743	0.00298574	5.08295887297261	rs118179558	7154	8.2611617781957e-06	19.90416801
Phosphatidylcholine (16:0_18:0)	GCST90277280	11	61855668	T	C	0.146355	0.0169097	0.419025	17.2217018067706	rs174601	7154	6.00203043391463e-18	74.91060812
Phosphatidylcholine (16:0_18:0)	GCST90277280	11	107889276	A	G	-0.116955	0.0239105	0.860325	5.99016772551701	rs10890773	7154	1.02289787050233e-06	23.92545859
Phosphatidylcholine (16:0_18:0)	GCST90277280	12	4779414	T	C	0.21962	0.0491783	0.0301666	5.09184323266954	rs143975147	7154	8.0938801133944e-06	19.94328752
Phosphatidylcholine (16:0_18:0)	GCST90277280	15	58386313	T	C	0.0877008	0.0175717	0.337526	6.21154473633184	rs10468017	7154	6.1440573899566e-07	24.91033396
Phosphatidylcholine (16:0_18:0)	GCST90277280	15	58433640	G	A	0.0812432	0.0182149	0.313941	5.08053985173819	rs633695	7154	8.30730485698301e-06	19.89392423
Phosphatidylcholine (16:0_18:0)	GCST90277280	16	6589736	C	G	-0.111627	0.0243735	0.133145	5.32558729680268	rs76413658	7154	4.72511848540724e-06	20.9750358
Phosphatidylcholine (16:0_18:0)	GCST90277280	16	56956804	A	C	0.0919488	0.0185927	0.278171	6.10981795472081	rs247617	7154	7.76572568022463e-07	24.45722662
Phosphatidylcholine (16:0_18:0)	GCST90277280	17	44758756	A	C	0.1285	0.0288107	0.0921654	5.08038650290547	rs11870991	7154	8.31023867376267e-06	19.89292452
Phosphatidylcholine (16:0_18:0)	GCST90277280	18	14429629	G	A	0.0927325	0.0207553	0.248595	5.09605015725387	rs62080593	7154	8.01585481856113e-06	19.96208526
Phosphatidylcholine (16:0_18:0)	GCST90277280	18	49649558	C	T	0.593561	0.125401	0.00485169	5.64793300743073	rs117528775	7154	2.24940156296793e-06	22.40416261
Phosphatidylcholine (16:0_18:0)	GCST90277280	19	47242784	G	A	0.0793179	0.0170455	0.495563	5.4786251657189	rs10853781	7154	3.32181035272187e-06	21.65324176
Phosphatidylcholine (16:0_18:0)	GCST90277280	20	819559	A	C	-0.271702	0.0566611	0.023326	5.78096175108855	rs662846	7154	1.65591579582586e-06	22.99406038
Phosphatidylcholine (16:0_18:0)	GCST90277280	21	31954469	A	G	-0.0795254	0.0178632	0.372313	5.06367678813416	rs2833577	7154	8.63621035146213e-06	19.81952323
Phosphatidylcholine (16:0_18:0)	GCST90277280	22	27828806	G	A	-0.105202	0.0236325	0.149559	5.06315054962368	rs6005648	7154	8.64668126740566e-06	19.81657793
Phosphatidylcholine (16:0_18:1)	GCST90277281	1	230167404	T	C	0.0902666	0.0199479	0.77689	5.21266180938401	rs10779836	7174	6.12827422444709e-06	20.4766923
Phosphatidylcholine (16:0_18:1)	GCST90277281	2	27508073	C	T	-0.101263	0.0174581	0.650878	8.16162815718269	rs1260326	7174	6.89242172743114e-09	33.6440001
Phosphatidylcholine (16:0_18:1)	GCST90277281	3	186944804	G	T	0.172846	0.0376558	0.947547	5.34652077606825	rs13060992	7174	4.50276440149047e-06	21.06953301
Phosphatidylcholine (16:0_18:1)	GCST90277281	4	123415224	T	C	0.0890522	0.0196137	0.234413	5.24377994289015	rs12650992	7174	5.70453247849184e-06	20.61437867
Phosphatidylcholine (16:0_18:1)	GCST90277281	5	109218889	A	C	0.57663	0.127033	0.00462394	5.24127200341851	rs114925849	7174	5.73756999321708e-06	20.60446573
Phosphatidylcholine (16:0_18:1)	GCST90277281	5	165822116	G	A	0.0951955	0.0207849	0.201768	5.32565644099956	rs28807772	7174	4.72436625730015e-06	20.97668998
Phosphatidylcholine (16:0_18:1)	GCST90277281	5	181070075	T	C	-0.121471	0.0271519	0.130923	5.10799540984452	rs76546858	7174	7.7983835276561e-06	20.01450081
Phosphatidylcholine (16:0_18:1)	GCST90277281	6	32238762	T	C	-0.101084	0.0207805	0.200107	5.93097817295299	rs3134937	7174	1.17225427996536e-06	23.6620764
Phosphatidylcholine (16:0_18:1)	GCST90277281	8	303655	T	C	0.185872	0.0420384	0.04207	5.00262407210411	rs117726731	7174	9.93976067765712e-06	19.549497
Phosphatidylcholine (16:0_18:1)	GCST90277281	8	6228839	C	G	-0.0905041	0.0183708	0.703436	6.06836656616189	rs4538911	7174	8.54345298511469e-07	24.27059201
Phosphatidylcholine (16:0_18:1)	GCST90277281	8	129226534	G	A	0.0771912	0.0172702	0.618858	5.09953347003747	rs7004301	7174	7.95181980397656e-06	19.97748673
Phosphatidylcholine (16:0_18:1)	GCST90277281	10	127538724	T	G	-0.0816382	0.0184023	0.698519	5.03234299515342	rs7912885	7174	9.28233001505026e-06	19.68079458
Phosphatidylcholine (16:0_18:1)	GCST90277281	12	19869115	T	C	-0.169932	0.0359689	0.0618727	5.62895466997423	rs116997061	7174	2.34987807949066e-06	22.32009428
Phosphatidylcholine (16:0_18:1)	GCST90277281	12	47105688	T	C	-0.0765225	0.016844	0.430312	5.24926296749331	rs1541361	7174	5.63296473694405e-06	20.6389612
Phosphatidylcholine (16:0_18:1)	GCST90277281	15	58391167	G	A	-0.0977538	0.0168056	0.573441	8.20440651503045	rs1532085	7174	6.24587782764339e-09	33.83446025
Phosphatidylcholine (16:0_18:1)	GCST90277281	15	58433640	G	A	0.0903428	0.0181753	0.313941	6.16612517778105	rs633695	7174	6.82142050299979e-07	24.70722198
Phosphatidylcholine (16:0_18:1)	GCST90277281	16	56956804	A	C	0.0975222	0.0185742	0.278171	6.80620083338521	rs247617	7174	1.5624249540733e-07	27.56682472
Phosphatidylcholine (16:0_18:1)	GCST90277281	16	71259459	G	C	-0.118862	0.0263443	0.112344	5.18557776676021	rs1593135	7174	6.52262233475769e-06	20.35695143
Phosphatidylcholine (16:0_18:1)	GCST90277281	17	43849174	A	G	0.185106	0.0384841	0.0495664	5.81251903152266	rs77027238	7174	1.53985904533924e-06	23.13546982
Phosphatidylcholine (16:0_18:1)	GCST90277281	20	58326890	TC	T	-0.243508	0.053373	0.0265703	5.2893010782791	rs201201195	7174	5.13687410022947e-06	20.81532704
Phosphatidylcholine (16:0_18:2)	GCST90277282	1	16249217	T	C	-0.438548	0.0975272	0.00792749	5.15430341430191	rs187681244	7174	7.00965406768486e-06	20.2200748
Phosphatidylcholine (16:0_18:2)	GCST90277282	1	33445467	C	T	0.272306	0.0610957	0.0201596	5.07417649101208	rs75833961	7174	8.42992108313732e-06	19.86520867
Phosphatidylcholine (16:0_18:2)	GCST90277282	1	62437688	C	T	-0.126689	0.0188232	0.261404	10.7392560108585	rs9436221	7174	1.82282085673806e-11	45.29923865
Phosphatidylcholine (16:0_18:2)	GCST90277282	1	189911359	A	T	-0.0804976	0.0179057	0.308956	5.1523311564636	rs6673582	7174	7.04155934084675e-06	20.21078848
Phosphatidylcholine (16:0_18:2)	GCST90277282	2	137186441	T	A	0.164349	0.0351012	0.0597335	5.53962807159504	rs13402814	7174	2.88650243637829e-06	21.92250633
Phosphatidylcholine (16:0_18:2)	GCST90277282	3	3947204	A	G	-0.694512	0.147555	0.00386528	5.59163249500279	rs2629180	7174	2.56075190810578e-06	22.15397428
Phosphatidylcholine (16:0_18:2)	GCST90277282	3	10308480	AGTC	A	-0.302688	0.068088	0.0153887	5.05100523366925	rs150352222	7174	8.8919040218759e-06	19.76283536
Phosphatidylcholine (16:0_18:2)	GCST90277282	3	26848389	G	T	0.0781438	0.0175744	0.349732	5.05279454221814	rs1488201	7174	8.85534442950606e-06	19.77097282
Phosphatidylcholine (16:0_18:2)	GCST90277282	4	136284098	A	G	0.133312	0.0281246	0.0989349	5.6621278887584	rs11722429	7174	2.1770685862265e-06	22.46807055
Phosphatidylcholine (16:0_18:2)	GCST90277282	4	169277659	A	G	-0.134613	0.0249663	0.130232	7.14287811104169	rs13150924	7174	7.19650926674985e-08	29.07137924
Phosphatidylcholine (16:0_18:2)	GCST90277282	5	983129	C	G	-0.0899254	0.020341	0.239841	5.00134592314487	rs62330208	7174	9.96905694691662e-06	19.54430165
Phosphatidylcholine (16:0_18:2)	GCST90277282	5	52415905	G	A	-0.0808809	0.0178916	0.678822	5.20325634886789	rs7717591	7174	6.26244105526934e-06	20.43589159
Phosphatidylcholine (16:0_18:2)	GCST90277282	5	96128576	T	C	0.246564	0.0545773	0.0250883	5.19724713777228	rs78882831	7174	6.34969495979921e-06	20.40963511
Phosphatidylcholine (16:0_18:2)	GCST90277282	5	165816602	A	T	0.0933461	0.0204796	0.210658	5.28055353254859	rs4415100	7174	5.24138989951959e-06	20.77540103
Phosphatidylcholine (16:0_18:2)	GCST90277282	6	124913409	A	G	0.71609	0.155736	0.00320476	5.36282698594273	rs112569946	7174	4.33683614678174e-06	21.14254123
Phosphatidylcholine (16:0_18:2)	GCST90277282	9	13564220	G	A	0.195468	0.0388181	0.0482686	6.31141356968107	rs10961143	7174	4.88187247269266e-07	25.35611949
Phosphatidylcholine (16:0_18:2)	GCST90277282	10	57406164	A	G	-0.0931566	0.020773	0.199555	5.12978294762324	rs4412689	7174	7.41680827093302e-06	20.11077544
Phosphatidylcholine (16:0_18:2)	GCST90277282	10	116647273	A	G	-0.0899783	0.0174875	0.648489	6.56239604555807	rs10787711	7174	2.7390751916555e-07	26.47403338
Phosphatidylcholine (16:0_18:2)	GCST90277282	11	6068510	A	G	-0.13877	0.0309241	0.0790673	5.13557522807579	rs6578729	7174	7.31854541074252e-06	20.13710519
Phosphatidylcholine (16:0_18:2)	GCST90277282	11	61770929	C	G	0.107199	0.0170627	0.44432	9.45445699242509	rs174527	7174	3.51190700718075e-10	39.47171153
Phosphatidylcholine (16:0_18:2)	GCST90277282	11	61832870	C	A	-0.330699	0.0166026	0.590933	85.2473618120532	rs174574	7174	5.6576774981275e-86	396.7469107
Phosphatidylcholine (16:0_18:2)	GCST90277282	11	62451557	G	A	-0.0993499	0.0196312	0.257197	6.36913512297709	rs7936002	7174	4.27429878282959e-07	25.6118632
Phosphatidylcholine (16:0_18:2)	GCST90277282	11	63135902	A	G	0.244702	0.0529349	0.0257214	5.41458734332562	rs56075928	7174	3.84957386018931e-06	21.36932696
Phosphatidylcholine (16:0_18:2)	GCST90277282	11	107889276	A	G	-0.125543	0.0238336	0.860325	6.84710041589996	rs10890773	7174	1.42199995974701e-07	27.74634054
Phosphatidylcholine (16:0_18:2)	GCST90277282	11	116778201	C	G	-0.158038	0.0231589	0.848991	11.0196646911752	rs964184	7174	9.55730198639504e-12	46.56795805
Phosphatidylcholine (16:0_18:2)	GCST90277282	12	29702911	A	G	-0.289717	0.064375	0.0180419	5.16220413524061	rs150376922	7174	6.8832867913374e-06	20.25412448
Phosphatidylcholine (16:0_18:2)	GCST90277282	12	52311207	A	G	-0.0993832	0.0208406	0.203462	5.72375799653385	rs17126640	7174	1.88904369443654e-06	22.74078836
Phosphatidylcholine (16:0_18:2)	GCST90277282	12	99432175	A	G	0.254152	0.055246	0.0248648	5.36776227839235	rs143066473	7174	4.28783161026093e-06	21.16339731
Phosphatidylcholine (16:0_18:2)	GCST90277282	12	110067189	C	A	0.195925	0.0433101	0.0379123	5.20987113565881	rs73205054	7174	6.16777985761748e-06	20.46450941
Phosphatidylcholine (16:0_18:2)	GCST90277282	15	58391167	G	A	-0.110553	0.0167671	0.573441	10.3365992435241	rs1532085	7174	4.60681483267496e-11	43.47355499
Phosphatidylcholine (16:0_18:2)	GCST90277282	15	58431476	T	C	0.137688	0.0193079	0.258046	11.9621759084807	rs1800588	7174	1.09099834434051e-12	50.8536467
Phosphatidylcholine (16:0_18:2)	GCST90277282	16	6626446	T	C	0.157266	0.0327492	0.0715397	5.7958145206324	rs1833172	7174	1.60024131699937e-06	23.06047723
Phosphatidylcholine (16:0_18:2)	GCST90277282	16	15043593	A	G	0.115988	0.0177321	0.332015	10.1860267976544	rs62039480	7174	6.51588187301375e-11	42.78640287
Phosphatidylcholine (16:0_18:2)	GCST90277282	16	56960616	T	C	0.143843	0.0184928	0.27829	14.0783118841911	rs17231506	7174	8.35003153791419e-15	60.5023326
Phosphatidylcholine (16:0_18:2)	GCST90277282	18	49649558	C	T	0.597066	0.125304	0.00485169	5.71559017449596	rs117528775	7174	1.92490732650709e-06	22.70465003
Phosphatidylcholine (16:0_18:2)	GCST90277282	19	3325829	C	T	-0.159195	0.0349389	0.0673805	5.27729750283521	rs35925446	7174	5.28083377213782e-06	20.76062343
Phosphatidylcholine (16:0_18:2)	GCST90277282	22	27818698	T	C	-0.149941	0.0329499	0.072804	5.26491121099406	rs16985573	7174	5.43361407248412e-06	20.70773526
Phosphatidylcholine (16:0_18:3)	GCST90277283	1	98597981	T	C	0.263461	0.0588597	0.0234183	5.1128494635883	rs114797690	7174	7.71170728174983e-06	20.03533384
Phosphatidylcholine (16:0_18:3)	GCST90277283	2	27508073	C	T	-0.115375	0.0174451	0.650878	10.3958511082175	rs1260326	7174	4.01928582818154e-11	43.73977065
Phosphatidylcholine (16:0_18:3)	GCST90277283	3	76641189	G	A	0.209265	0.045055	0.0360979	5.46043452316227	rs147507697	7174	3.46390104518892e-06	21.57283429
Phosphatidylcholine (16:0_18:3)	GCST90277283	3	117112654	C	T	-0.112417	0.0227821	0.81772	6.08555523353435	rs1474236	7174	8.21192107052402e-07	24.34873904
Phosphatidylcholine (16:0_18:3)	GCST90277283	5	62191215	G	A	0.431055	0.0909634	0.00907511	5.6597030482547	rs79189815	7174	2.18925803206615e-06	22.45597956
Phosphatidylcholine (16:0_18:3)	GCST90277283	5	176924035	C	T	-0.282437	0.0559632	0.0235589	6.33742767263024	rs115079643	7174	4.59803557804082e-07	25.47053694
Phosphatidylcholine (16:0_18:3)	GCST90277283	6	123212261	T	C	0.0766327	0.0169161	0.492838	5.22264192480645	rs55841968	7174	5.98905188039768e-06	20.52238199
Phosphatidylcholine (16:0_18:3)	GCST90277283	6	155156506	G	T	-0.0788977	0.0175877	0.654647	5.13330472053489	rs9397785	7174	7.35690722671484e-06	20.12382759
Phosphatidylcholine (16:0_18:3)	GCST90277283	8	6245562	T	G	-0.0817379	0.0179269	0.67991	5.2841451088754	rs5025214	7174	5.19822281616741e-06	20.78914171
Phosphatidylcholine (16:0_18:3)	GCST90277283	9	137735506	A	G	-0.114366	0.0257949	0.86936	5.02713557608194	rs3125786	7174	9.39429997787873e-06	19.65740413
Phosphatidylcholine (16:0_18:3)	GCST90277283	10	60834796	G	A	-0.139426	0.0283729	0.900849	6.04053328525815	rs12255873	7174	9.10891636906886e-07	24.14793962
Phosphatidylcholine (16:0_18:3)	GCST90277283	10	112224000	T	C	-0.108165	0.0240877	0.14014	5.14263	rs60847460	7174	7.20066892004632e-06	20.16428569
Phosphatidylcholine (16:0_18:3)	GCST90277283	11	61853722	A	G	0.111674	0.0175787	0.345645	9.64938073645071	rs174598	7174	2.2419156237276e-10	40.35809288
Phosphatidylcholine (16:0_18:3)	GCST90277283	12	120977490	A	G	-0.0765336	0.0167714	0.546768	5.29193363013401	rs7139079	7174	5.10583022466948e-06	20.8240717
Phosphatidylcholine (16:0_18:3)	GCST90277283	15	58431476	T	C	0.0893785	0.0193582	0.258046	5.40289264084347	rs1800588	7174	3.95464368198674e-06	21.31749544
Phosphatidylcholine (16:0_18:3)	GCST90277283	16	56956804	A	C	0.10651	0.0185396	0.278171	8.01896183848181	rs247617	7174	9.57278183770117e-09	33.00502376
Phosphatidylcholine (16:0_18:3)	GCST90277283	17	27754096	T	A	-0.254843	0.0555312	0.0234118	5.3446165623136	rs192646452	7174	4.52255063204335e-06	21.06062722
Phosphatidylcholine (16:0_18:3)	GCST90277283	17	60163403	G	A	0.0976591	0.0218262	0.189372	5.10863590629095	rs345182	7174	7.78689096726531e-06	20.02023516
Phosphatidylcholine (16:0_18:3)	GCST90277283	18	62042253	A	G	-0.543136	0.116634	0.00558084	5.48573944952848	rs138477772	7174	3.26783823941822e-06	21.68537011
Phosphatidylcholine (16:0_18:3)	GCST90277283	19	19347579	G	A	-0.188652	0.0378284	0.0538013	6.20188591564452	rs182611493	7174	6.28223364467142e-07	24.87063548
Phosphatidylcholine (16:0_18:3)	GCST90277283	19	24009974	T	C	-0.197777	0.0436761	0.0381102	5.21858036641136	rs144573714	7174	6.0453247195674e-06	20.50519325
Phosphatidylcholine (16:0_18:3)	GCST90277283	20	1141294	C	T	0.242796	0.0516328	0.027672	5.58226808905848	rs111506410	7174	2.61656730816107e-06	22.11218713
Phosphatidylcholine (16:0_18:3)	GCST90277283	22	23430310	A	G	0.280618	0.0632101	0.019464	5.03809834380144	rs57021772	7174	9.1601304008841e-06	19.70870528
Phosphatidylcholine (16:0_20:1)	GCST90277284	2	13150132	A	G	-0.197648	0.0436027	0.0428536	5.2282784073497	rs147707008	6882	5.91182531203987e-06	20.54745711
Phosphatidylcholine (16:0_20:1)	GCST90277284	3	8759154	C	T	0.0844989	0.0175948	0.391908	5.79584049869908	rs2268493	6882	1.60014559869286e-06	23.06393692
Phosphatidylcholine (16:0_20:1)	GCST90277284	5	137344967	A	G	0.195065	0.0395386	0.0497369	6.08329494910199	rs150608914	6882	8.25477140156135e-07	24.33975089
Phosphatidylcholine (16:0_20:1)	GCST90277284	6	18747694	T	C	0.116685	0.0250031	0.128721	5.50657965693883	rs73728261	6882	3.11472954960234e-06	21.77922118
Phosphatidylcholine (16:0_20:1)	GCST90277284	6	51400810	A	G	0.0788787	0.0171899	0.448009	5.34339527496626	rs1409892	6882	4.53528647722072e-06	21.0558505
Phosphatidylcholine (16:0_20:1)	GCST90277284	7	134906346	T	C	0.0921884	0.0175954	0.416896	6.78037097934996	rs12707188	6882	1.65816987449018e-07	27.45075329
Phosphatidylcholine (16:0_20:1)	GCST90277284	10	19302248	C	T	0.109955	0.0243296	0.845744	5.2008716742168	rs2499085	6882	6.29692217479424e-06	20.4249042
Phosphatidylcholine (16:0_20:1)	GCST90277284	10	63087988	T	C	-0.0842762	0.017918	0.650489	5.58409953004975	rs10995430	6882	2.60555634952211e-06	22.12232793
Phosphatidylcholine (16:0_20:1)	GCST90277284	10	82089541	G	A	-0.427355	0.095315	0.00962157	5.12648429362691	rs10490936	6882	7.47335661291455e-06	20.10273162
Phosphatidylcholine (16:0_20:1)	GCST90277284	10	114348244	G	A	0.105846	0.0231209	0.18287	5.32155442159854	rs17715191	6882	4.76920047351045e-06	20.95749784
Phosphatidylcholine (16:0_20:1)	GCST90277284	11	61852357	A	C	-0.11459	0.0172811	0.5815	10.4462711363284	rs174594	6882	3.57872942088878e-11	43.96941345
Phosphatidylcholine (16:0_20:1)	GCST90277284	22	44667863	T	C	0.0848606	0.0184006	0.678459	5.39111640604706	rs6007233	6882	4.06334402795788e-06	21.2690566
Phosphatidylcholine (16:0_20:2)	GCST90277285	1	62494579	C	T	0.0926305	0.0188647	0.733272	6.03199931047792	rs1168041	7135	9.28967861685492e-07	24.11061067
Phosphatidylcholine (16:0_20:2)	GCST90277285	2	27508073	C	T	-0.0971522	0.0175127	0.650878	7.52315877833682	rs1260326	7135	2.99806622369222e-08	30.77507096
Phosphatidylcholine (16:0_20:2)	GCST90277285	2	56194921	G	A	-0.285285	0.060055	0.020327	5.68441094819964	rs17268633	7135	2.06818341810523e-06	22.56625713
Phosphatidylcholine (16:0_20:2)	GCST90277285	4	26558575	A	G	0.594643	0.122564	0.00553207	5.90391654790886	rs78230994	7135	1.24762322892752e-06	23.53893282
Phosphatidylcholine (16:0_20:2)	GCST90277285	4	176627941	C	T	-0.276717	0.0572957	0.021616	5.85523088336572	rs142392117	7135	1.39562620899658e-06	23.32532061
Phosphatidylcholine (16:0_20:2)	GCST90277285	6	32203298	G	A	-0.0969975	0.0216811	0.176559	5.1080826265983	rs3132935	7135	7.79681758235002e-06	20.01513192
Phosphatidylcholine (16:0_20:2)	GCST90277285	6	99968458	T	G	-0.114191	0.0247887	0.133361	5.38071724604491	rs34516410	7135	4.16181483521512e-06	21.22053111
Phosphatidylcholine (16:0_20:2)	GCST90277285	7	23532125	T	C	0.308637	0.0673953	0.0161409	5.32470746179139	rs12700446	7135	4.7347007823191e-06	20.97185064
Phosphatidylcholine (16:0_20:2)	GCST90277285	9	136677616	G	C	-0.0906553	0.0178429	0.647094	6.41421634319157	rs2236514	7135	3.85286379979211e-07	25.81401249
Phosphatidylcholine (16:0_20:2)	GCST90277285	10	51792352	A	T	-0.777176	0.166917	0.00298714	5.48426165084551	rs148069564	7135	3.27897683980301e-06	21.67891888
Phosphatidylcholine (16:0_20:2)	GCST90277285	10	65395218	A	T	-0.0849344	0.0185386	0.273838	5.32862733720889	rs72800299	7135	4.69215837829571e-06	20.99004542
Phosphatidylcholine (16:0_20:2)	GCST90277285	10	90294727	C	T	-0.104921	0.0237287	0.149893	5.00318902635226	rs12761749	7135	9.92683889450133e-06	19.55135904
Phosphatidylcholine (16:0_20:2)	GCST90277285	11	61851136	G	A	0.261677	0.0167661	0.418474	53.3047925117097	rs174592	7135	4.95686953365858e-54	243.5942317
Phosphatidylcholine (16:0_20:2)	GCST90277285	11	63193288	A	T	0.218183	0.0430466	0.040317	6.38660483544273	rs2317091	7135	4.1057751756685e-07	25.69000025
Phosphatidylcholine (16:0_20:2)	GCST90277285	11	67075266	A	G	-0.366271	0.079701	0.0112427	5.3579409033915	rs1815763	7135	4.3859037488662e-06	21.11920313
Phosphatidylcholine (16:0_20:2)	GCST90277285	11	75745010	C	T	-0.10964	0.0198798	0.232378	7.4430312950882	rs10160784	7135	3.60552660803715e-08	30.41683571
Phosphatidylcholine (16:0_20:2)	GCST90277285	11	107569619	G	A	-0.112541	0.0235272	0.154606	5.75556612037504	rs79718024	7135	1.75563358251802e-06	22.88131874
Phosphatidylcholine (16:0_20:2)	GCST90277285	11	124146158	C	G	0.309185	0.0688884	0.0156578	5.13726235426795	rs17128436	7135	7.290169831326e-06	20.14395007
Phosphatidylcholine (16:0_20:2)	GCST90277285	12	52311207	A	G	-0.0982312	0.0209179	0.203462	5.56893389600502	rs17126640	7135	2.6981500868141e-06	22.05274897
Phosphatidylcholine (16:0_20:2)	GCST90277285	12	120978819	G	C	0.0753764	0.0167978	0.470007	5.13542944828822	rs1169289	7135	7.32100244191027e-06	20.13566471
Phosphatidylcholine (16:0_20:2)	GCST90277285	14	89719965	G	A	-0.196643	0.0410836	0.0429959	5.76183072184272	rs113130033	7135	1.73049073389097e-06	22.90973144
Phosphatidylcholine (16:0_20:2)	GCST90277285	15	58391167	G	A	-0.0938326	0.0168564	0.573441	7.57043103055097	rs1532085	7135	2.68886482247231e-08	30.98687953
Phosphatidylcholine (16:0_20:2)	GCST90277285	15	58431476	T	C	0.10685	0.0194158	0.258046	7.41412959372449	rs1800588	7135	3.85363347861327e-08	30.2857598
Phosphatidylcholine (16:0_20:2)	GCST90277285	16	6506441	C	G	-0.211218	0.047727	0.0315503	5.01071479641064	rs1640963	7135	9.75630129091511e-06	19.5854511
Phosphatidylcholine (16:0_20:2)	GCST90277285	16	13890509	G	A	0.393108	0.0827386	0.012264	5.68611418561648	rs113550786	7135	2.0600881993467e-06	22.57394321
Phosphatidylcholine (16:0_20:2)	GCST90277285	18	8971803	A	G	-0.259612	0.055991	0.0233365	5.44370009212901	rs76711488	7135	3.59997850675246e-06	21.49874347
Phosphatidylcholine (16:0_20:2)	GCST90277285	18	26802732	T	C	0.389035	0.0676723	0.0176631	8.02932367125454	rs62081852	7135	9.34708794157943e-09	33.04878329
Phosphatidylcholine (16:0_20:2)	GCST90277285	19	19210016	G	C	-0.202374	0.0387137	0.0521856	6.75302612011406	rs150057262	7135	1.76593160768077e-07	27.32625212
Phosphatidylcholine (16:0_20:2)	GCST90277285	22	44572650	A	G	0.0813706	0.0183924	0.708661	5.00794611835861	rs138597	7135	9.81869753161267e-06	19.57303757
Phosphatidylcholine (16:0_20:3)	GCST90277286	1	62494579	C	T	0.0893207	0.0188147	0.733272	5.67796336912289	rs1168041	7174	2.09911692766791e-06	22.53770241
Phosphatidylcholine (16:0_20:3)	GCST90277286	2	27508073	C	T	-0.0773722	0.017476	0.650878	5.01440564980119	rs1260326	7174	9.67373865177311e-06	19.6013426
Phosphatidylcholine (16:0_20:3)	GCST90277286	2	126127979	C	A	-0.306566	0.0673205	0.0171061	5.27158579829423	rs77990460	7174	5.35074435161392e-06	20.73735245
Phosphatidylcholine (16:0_20:3)	GCST90277286	5	114892988	A	G	0.678246	0.148723	0.00332922	5.28485606352308	rs143838492	7174	5.18972011239921e-06	20.7978388
Phosphatidylcholine (16:0_20:3)	GCST90277286	5	120061007	G	A	0.379693	0.0830362	0.0102326	5.31043787082286	rs141883259	7174	4.89285256159688e-06	20.90885489
Phosphatidylcholine (16:0_20:3)	GCST90277286	6	156361355	A	G	-0.131799	0.02914	0.0932281	5.20797971145293	rs151287892	7174	6.19470013627674e-06	20.45715027
Phosphatidylcholine (16:0_20:3)	GCST90277286	7	146970602	T	C	0.313542	0.0689882	0.0151609	5.25310297435749	rs372466687	7174	5.58337793118525e-06	20.65579054
Phosphatidylcholine (16:0_20:3)	GCST90277286	8	39183266	G	C	0.0864893	0.0183785	0.292518	5.5897973113983	rs10102672	7174	2.57159568638881e-06	22.14647646
Phosphatidylcholine (16:0_20:3)	GCST90277286	9	71015708	T	C	-0.402071	0.0882047	0.00942872	5.28109577974162	rs117372257	7174	5.23484973951699e-06	20.77887573
Phosphatidylcholine (16:0_20:3)	GCST90277286	10	90245408	T	C	0.0792456	0.0170117	0.504904	5.48913331854055	rs1410901	7174	3.24240067735009e-06	21.69975773
Phosphatidylcholine (16:0_20:3)	GCST90277286	11	61828092	T	C	0.256722	0.0263823	0.113005	21.5160664777499	rs968567	7174	3.04742848198698e-22	94.68929127
Phosphatidylcholine (16:0_20:3)	GCST90277286	12	43610337	T	C	0.182684	0.0397879	0.0471019	5.34917565521083	rs138705401	7174	4.47532258189813e-06	21.08137769
Phosphatidylcholine (16:0_20:3)	GCST90277286	13	66958436	C	T	-0.19988	0.0438965	0.0369942	5.27072688696098	rs77419701	7174	5.36133707789406e-06	20.73379945
Phosphatidylcholine (16:0_20:3)	GCST90277286	13	93173799	C	G	0.0870744	0.0192573	0.254699	5.2054140421971	rs319552	7174	6.23140470398857e-06	20.44514471
Phosphatidylcholine (16:0_20:3)	GCST90277286	15	92337647	C	T	-0.0838833	0.0181305	0.673993	5.42259002208265	rs7173306	7174	3.7792879077752e-06	21.40579947
Phosphatidylcholine (16:0_20:3)	GCST90277286	16	15036737	G	A	-0.192345	0.017648	0.334003	26.720276471486	rs6498540	7174	1.90424808936272e-27	118.7875192
Phosphatidylcholine (16:0_20:3)	GCST90277286	16	15773795	G	T	0.083407	0.0183846	0.296257	5.23653274760659	rs56374730	7174	5.80052432512562e-06	20.58242924
Phosphatidylcholine (16:0_20:3)	GCST90277286	17	51561964	T	C	-0.23436	0.052485	0.0275072	5.09145569691893	rs116917626	7174	8.10110578152971e-06	19.93868791
Phosphatidylcholine (16:0_20:3)	GCST90277286	19	19210016	G	C	-0.199959	0.0386695	0.0521856	6.62166364690325	rs150057262	7174	2.38966131519502e-07	26.7389777
Phosphatidylcholine (16:0_20:3)	GCST90277286	20	62310086	A	C	-0.0772898	0.0171593	0.399474	5.17004642251259	rs2379129	7174	6.76010711537891e-06	20.28828012
Phosphatidylcholine (16:0_20:4)	GCST90277287	1	4847659	T	G	0.16746	0.0366042	0.0555543	5.31503270889574	rs116643980	7174	4.84135903507778e-06	20.92957138
Phosphatidylcholine (16:0_20:4)	GCST90277287	1	201955621	C	G	0.0890593	0.0182903	0.290801	5.94109117516262	rs3820438	7174	1.14527247933837e-06	23.70919981
Phosphatidylcholine (16:0_20:4)	GCST90277287	3	186854300	C	T	-0.202994	0.0458527	0.0341326	5.01391190662556	rs17366743	7174	9.68474284074658e-06	19.59912014
Phosphatidylcholine (16:0_20:4)	GCST90277287	4	143352205	T	C	-0.230654	0.0512099	0.0268036	5.16889188351922	rs17017629	7174	6.77810225700154e-06	20.28682699
Phosphatidylcholine (16:0_20:4)	GCST90277287	4	181645150	T	C	-0.47024	0.101956	0.00708978	5.39221758650962	rs116438525	7174	4.0530542191299e-06	21.27225646
Phosphatidylcholine (16:0_20:4)	GCST90277287	4	186464194	C	A	0.154129	0.0347573	0.0650402	5.02859934281959	rs149130695	7174	9.36269028262068e-06	19.66421693
Phosphatidylcholine (16:0_20:4)	GCST90277287	7	110566718	G	C	-0.14683	0.0328159	0.931756	5.10904291488704	rs2966427	7174	7.77959673017035e-06	20.01985642
Phosphatidylcholine (16:0_20:4)	GCST90277287	7	156099813	T	C	0.0925429	0.0203858	0.221092	5.24228902413361	rs58160859	7174	5.72414960518443e-06	20.60775542
Phosphatidylcholine (16:0_20:4)	GCST90277287	8	8854096	A	T	-0.143925	0.0296463	0.0898883	5.91000547875286	rs1251003	7174	1.23025325070722e-06	23.56847477
Phosphatidylcholine (16:0_20:4)	GCST90277287	11	36469520	T	C	-0.0775758	0.0166472	0.455803	5.49258958452255	rs4756323	7174	3.21669893651058e-06	21.7155149
Phosphatidylcholine (16:0_20:4)	GCST90277287	11	47436878	CAT	C	-0.0770356	0.0172558	0.572311	5.08875403984031	rs371930929	7174	8.15165817745643e-06	19.93024979
Phosphatidylcholine (16:0_20:4)	GCST90277287	11	61490996	C	T	-0.139019	0.0203918	0.782953	11.0015559526745	rs2943813	7174	9.96423696826404e-12	46.47690443
Phosphatidylcholine (16:0_20:4)	GCST90277287	11	61770929	C	G	-0.17876	0.0169524	0.44432	25.076615197057	rs174527	7174	8.38271696701809e-26	111.1932207
Phosphatidylcholine (16:0_20:4)	GCST90277287	11	61781553	A	G	-0.597747	0.0155309	0.408601	294.201506658222	rs174533	7174	6.28772214260168e-295	1481.295022
Phosphatidylcholine (16:0_20:4)	GCST90277287	11	61948885	A	G	-0.17857	0.0387761	0.0491712	5.37826653902861	rs74754540	7174	4.18536618304167e-06	21.20746426
Phosphatidylcholine (16:0_20:4)	GCST90277287	11	62314821	G	T	0.213662	0.029626	0.0873313	12.2156885139017	rs113394924	7174	6.08571326291235e-13	52.01259735
Phosphatidylcholine (16:0_20:4)	GCST90277287	11	62435462	G	A	-0.108239	0.0187828	0.301508	8.06445988645436	rs3018617	7174	8.62065199553377e-09	33.20831762
Phosphatidylcholine (16:0_20:4)	GCST90277287	11	75743976	A	C	-0.102702	0.0198192	0.232313	6.64635013964749	rs499974	7174	2.25761488772615e-07	26.85255171
Phosphatidylcholine (16:0_20:4)	GCST90277287	12	2077875	G	A	-0.0890031	0.0200451	0.222589	5.04006786060581	rs11062107	7174	9.11868344400022e-06	19.71486523
Phosphatidylcholine (16:0_20:4)	GCST90277287	14	101397558	A	C	-0.272456	0.0559182	0.0233496	5.94833535253316	rs72709529	7174	1.12632739535107e-06	23.74031005
Phosphatidylcholine (16:0_20:4)	GCST90277287	16	1939264	T	G	0.246269	0.0452755	0.035936	7.25862318277971	rs147549994	7174	5.51285814139332e-08	29.58645852
Phosphatidylcholine (16:0_20:4)	GCST90277287	16	15036737	G	A	-0.0787854	0.0176805	0.334003	5.07235436060233	rs6498540	7174	8.46536404746308e-06	19.85648644
Phosphatidylcholine (16:0_20:4)	GCST90277287	16	56966973	A	G	-0.0963557	0.0216967	0.178659	5.04123464495284	rs12720922	7174	9.0942178840093e-06	19.72274926
Phosphatidylcholine (16:0_20:4)	GCST90277287	16	87672930	C	A	0.157594	0.0355017	0.0596399	5.03803470776709	rs13329893	7174	9.16147270916956e-06	19.70520957
Phosphatidylcholine (16:0_20:4)	GCST90277287	17	10763022	G	A	-0.28091	0.0597032	0.0208715	5.58813675619279	rs141391095	7174	2.58144718357974e-06	22.13804067
Phosphatidylcholine (16:0_20:4)	GCST90277287	19	19269704	G	A	-0.226182	0.0376869	0.0535314	8.68948045804648	rs187429064	7174	2.04418191600883e-09	36.01929842
Phosphatidylcholine (16:0_20:5)	GCST90277288	1	8828055	T	C	-0.0796633	0.0174655	0.354184	5.28673151208897	rs4908782	7173	5.16735724974578e-06	20.80436859
Phosphatidylcholine (16:0_20:5)	GCST90277288	2	52123601	A	T	-0.283216	0.0563876	0.0225232	6.28280716664795	rs34822092	7173	5.21426180864185e-07	25.22715926
Phosphatidylcholine (16:0_20:5)	GCST90277288	2	239878629	A	G	-0.0774065	0.0174458	0.608507	5.03370964257553	rs3936196	7173	9.25316608583215e-06	19.68670724
Phosphatidylcholine (16:0_20:5)	GCST90277288	3	39249420	A	G	-0.0991331	0.0208492	0.205699	5.69398782562997	rs59839417	7173	2.0230758898047e-06	22.60781464
Phosphatidylcholine (16:0_20:5)	GCST90277288	3	114428196	C	T	-0.0955445	0.0214714	0.188502	5.05964063765943	rs2733412	7173	8.71684577805017e-06	19.80116117
Phosphatidylcholine (16:0_20:5)	GCST90277288	3	177015370	T	G	0.0785529	0.0176694	0.339972	5.05097523739047	rs10936925	7173	8.89251819786577e-06	19.76427286
Phosphatidylcholine (16:0_20:5)	GCST90277288	4	155800587	T	C	-0.0916324	0.0202993	0.227876	5.18998365159381	rs3796575	7173	6.45678534239324e-06	20.37680077
Phosphatidylcholine (16:0_20:5)	GCST90277288	5	115424684	T	C	-0.216901	0.0489032	0.0314191	5.0303642463718	rs146489454	7173	9.32471900849257e-06	19.67200164
Phosphatidylcholine (16:0_20:5)	GCST90277288	6	21142482	T	C	0.350023	0.0743456	0.0132488	5.59417619158177	rs113917790	7173	2.54579722302172e-06	22.16575987
Phosphatidylcholine (16:0_20:5)	GCST90277288	7	132693734	A	C	-0.0861957	0.0170406	0.409033	6.36334308289419	rs7780677	7173	4.33168549756302e-07	25.58594355
Phosphatidylcholine (16:0_20:5)	GCST90277288	11	42657198	C	T	0.107838	0.0230016	0.154687	5.55212000473137	rs7947954	7173	2.80465854451962e-06	21.97999331
Phosphatidylcholine (16:0_20:5)	GCST90277288	11	61770929	C	G	-0.101211	0.0170739	0.44432	8.49324703630538	rs174527	7173	3.2118330572636e-09	35.13904586
Phosphatidylcholine (16:0_20:5)	GCST90277288	11	61790354	C	T	-0.372594	0.0165009	0.408673	108.362507683172	rs102274	7173	4.34002585568813e-109	509.8664661
Phosphatidylcholine (16:0_20:5)	GCST90277288	11	61948885	A	G	-0.188951	0.0388569	0.0491712	5.92793450284117	rs74754540	7173	1.18049865651349e-06	23.64623983
Phosphatidylcholine (16:0_20:5)	GCST90277288	11	62314821	G	T	0.140717	0.0297431	0.0873313	5.64269494411667	rs113394924	7173	2.27669605956509e-06	22.38312256
Phosphatidylcholine (16:0_20:5)	GCST90277288	11	62435462	G	A	-0.0934777	0.0188348	0.301508	6.14978646950367	rs3018617	7173	7.08293947185317e-07	24.63167867
Phosphatidylcholine (16:0_20:5)	GCST90277288	11	75745089	T	C	-0.0884288	0.0198724	0.232379	5.05902280697072	rs531117	7173	8.72925525508465e-06	19.80098627
Phosphatidylcholine (16:0_20:5)	GCST90277288	11	87975724	G	A	0.11531	0.0251662	0.131263	5.32934823047322	rs28569162	7173	4.68437624039277e-06	20.99416745
Phosphatidylcholine (16:0_20:5)	GCST90277288	11	103598670	G	A	0.109098	0.0243652	0.860983	5.11605176983189	rs1481977	7173	7.65505349833263e-06	20.0490416
Phosphatidylcholine (16:0_20:5)	GCST90277288	12	101716327	G	A	-0.0787484	0.016776	0.477283	5.56459265231165	rs2041149	7173	2.72525627119156e-06	22.03467465
Phosphatidylcholine (16:0_20:5)	GCST90277288	14	71270831	T	C	-0.203844	0.045397	0.0367827	5.14148005936131	rs137945273	7173	7.21971311501469e-06	20.16236895
Phosphatidylcholine (16:0_20:5)	GCST90277288	14	104397326	A	G	-0.214431	0.04818	0.0347716	5.06119803723155	rs80083325	7173	8.6856427576523e-06	19.80804211
Phosphatidylcholine (16:0_20:5)	GCST90277288	16	10434179	G	A	0.120588	0.0227471	0.164905	6.92686578163731	rs62025936	7173	1.18340723027568e-07	28.10322179
Phosphatidylcholine (16:0_20:5)	GCST90277288	16	20568904	C	T	0.273719	0.0604227	0.0200537	5.22278010606254	rs61653779	7173	5.98714662232133e-06	20.52152512
Phosphatidylcholine (16:0_20:5)	GCST90277288	21	31127778	G	A	0.460243	0.103372	0.00723384	5.06438093493297	rs2833287	7173	8.62221930869981e-06	19.82296189
Phosphatidylcholine (16:0_22:4)	GCST90277289	1	102472833	T	C	0.42277	0.0951905	0.00890825	5.04213188313286	rs75679298	6874	9.07544892232818e-06	19.72518603
Phosphatidylcholine (16:0_22:4)	GCST90277289	2	27508073	C	T	-0.0803016	0.0178217	0.650878	5.17292795202709	rs1260326	6874	6.71540249921944e-06	20.30252901
Phosphatidylcholine (16:0_22:4)	GCST90277289	2	30362772	T	C	0.421164	0.0868236	0.0100183	5.90150618814165	rs6713301	6874	1.2545668617553e-06	23.5302697
Phosphatidylcholine (16:0_22:4)	GCST90277289	2	101652331	T	G	-0.116042	0.0198473	0.248766	8.28094514801941	rs61008604	6874	5.23666572205654e-09	34.18436698
Phosphatidylcholine (16:0_22:4)	GCST90277289	3	85098584	A	C	0.211794	0.0402392	0.0467112	6.83695505244351	rs4856561	6874	1.4556097219495e-07	27.70311657
Phosphatidylcholine (16:0_22:4)	GCST90277289	3	186727647	T	C	-0.0859462	0.0175296	0.357753	6.01556040933559	rs4686798	6874	9.64805100363269e-07	24.03860974
Phosphatidylcholine (16:0_22:4)	GCST90277289	4	14330096	G	T	0.564586	0.127057	0.00490223	5.04682271826598	rs116522970	6874	8.97795205349252e-06	19.74526724
Phosphatidylcholine (16:0_22:4)	GCST90277289	4	83110085	C	A	0.115235	0.0234575	0.83083	6.03683481321058	rs4693564	6874	9.18681956819902e-07	24.13266934
Phosphatidylcholine (16:0_22:4)	GCST90277289	4	136353788	C	T	0.200479	0.0403944	0.049232	6.14825753294562	rs115448758	6874	7.10791895090199e-07	24.6317604
Phosphatidylcholine (16:0_22:4)	GCST90277289	5	83594473	T	C	-0.111975	0.0231463	0.161378	5.87264384529473	rs35040911	6874	1.34077577542172e-06	23.40340169
Phosphatidylcholine (16:0_22:4)	GCST90277289	5	126004183	A	C	-0.10381	0.0224926	0.172462	5.39860650663745	rs1393144	6874	3.99386603488606e-06	21.30095437
Phosphatidylcholine (16:0_22:4)	GCST90277289	6	148952703	A	G	0.18176	0.0374262	0.0556979	5.91411217864662	rs12528390	6874	1.218674773501e-06	23.58550393
Phosphatidylcholine (16:0_22:4)	GCST90277289	7	43872241	G	T	0.0815017	0.0174187	0.595698	5.53234337207521	rs2730612	6874	2.93532793653432e-06	21.89282756
Phosphatidylcholine (16:0_22:4)	GCST90277289	8	84225835	C	T	-0.0885966	0.0189382	0.282222	5.53075022149579	rs7007401	6874	2.9461155645199e-06	21.88551214
Phosphatidylcholine (16:0_22:4)	GCST90277289	8	118116184	A	T	-0.232779	0.0521513	0.0283845	5.08701461300301	rs148506839	6874	8.18437249154452e-06	19.92311853
Phosphatidylcholine (16:0_22:4)	GCST90277289	9	6890384	T	C	-0.217304	0.0474079	0.0343523	5.33285651660972	rs140028072	6874	4.64668768395142e-06	21.01038474
Phosphatidylcholine (16:0_22:4)	GCST90277289	9	23713150	C	T	0.102262	0.0213252	0.202246	5.7808160328368	rs1360225	6874	1.65647149627902e-06	22.99547255
Phosphatidylcholine (16:0_22:4)	GCST90277289	9	136677616	G	C	-0.0919757	0.0181342	0.647094	6.39386341238685	rs2236514	6874	4.03772361266251e-07	25.72464565
Phosphatidylcholine (16:0_22:4)	GCST90277289	10	130397790	T	C	-0.0871988	0.0194726	0.709545	5.11636836165096	rs10741214	6874	7.64947515396796e-06	20.05271268
Phosphatidylcholine (16:0_22:4)	GCST90277289	11	61744026	T	C	0.120583	0.0250589	0.133653	5.81669643830995	rs3741252	6874	1.52511840343207e-06	23.15518009
Phosphatidylcholine (16:0_22:4)	GCST90277289	11	61806212	C	T	-0.289752	0.0170948	0.406164	62.4358469953411	rs174551	6874	3.66566695638151e-63	287.2928624
Phosphatidylcholine (16:0_22:4)	GCST90277289	11	88318708	C	G	-0.0786657	0.0170413	0.548187	5.40047975436305	rs570929	6874	3.97667634234609e-06	21.30911333
Phosphatidylcholine (16:0_22:4)	GCST90277289	12	107709655	C	T	0.276849	0.0557175	0.0249371	6.16165281689236	rs192523409	6874	6.89203037939314e-07	24.68895311
Phosphatidylcholine (16:0_22:4)	GCST90277289	14	98833387	C	T	-0.131161	0.0293159	0.0959946	5.10820550216951	rs61979278	6874	7.79461192941832e-06	20.01718372
Phosphatidylcholine (16:0_22:4)	GCST90277289	14	100137997	G	A	-0.101911	0.022903	0.164516	5.05904552975004	rs10138425	6874	8.72879854250801e-06	19.79964393
Phosphatidylcholine (16:0_22:4)	GCST90277289	16	2352549	A	G	0.212688	0.0451581	0.0385651	5.59763738731192	rs77730345	6874	2.5255886239455e-06	22.18271262
Phosphatidylcholine (16:0_22:4)	GCST90277289	17	10024173	T	C	0.110946	0.0246021	0.13597	5.18065192731317	rs72807394	6874	6.59702413121942e-06	20.33662774
Phosphatidylcholine (16:0_22:4)	GCST90277289	20	937096	T	C	0.123171	0.0275574	0.118917	5.09930359974703	rs111622683	6874	7.9560297836931e-06	19.9774685
Phosphatidylcholine (16:0_22:5)	GCST90277290	1	34932549	T	C	-0.340943	0.0725172	0.0153497	5.58020336085721	rs147057045	7172	2.62903664228842e-06	22.10454107
Phosphatidylcholine (16:0_22:5)	GCST90277290	1	212018649	A	G	0.0833003	0.0184674	0.716405	5.18306902423601	rs3009985	7172	6.56040990681783e-06	20.34612081
Phosphatidylcholine (16:0_22:5)	GCST90277290	2	27508073	C	T	-0.0903716	0.0174239	0.650878	6.65772767643421	rs1260326	7172	2.19923846900263e-07	26.90129599
Phosphatidylcholine (16:0_22:5)	GCST90277290	2	35106778	A	C	0.236216	0.0493993	0.031103	5.75155369260152	rs62142428	7172	1.77192896485395e-06	22.86530676
Phosphatidylcholine (16:0_22:5)	GCST90277290	3	39250756	C	G	-0.093494	0.0207956	0.205731	5.15263811078204	rs4016738	7172	7.03658420651088e-06	20.21271121
Phosphatidylcholine (16:0_22:5)	GCST90277290	4	7382480	A	G	0.103451	0.0227234	0.17842	5.26939824979661	rs62280086	7172	5.37776413193845e-06	20.72634674
Phosphatidylcholine (16:0_22:5)	GCST90277290	4	30161140	T	G	0.080838	0.0176677	0.373104	5.3159935534431	rs2613167	7172	4.83065972495064e-06	20.9349095
Phosphatidylcholine (16:0_22:5)	GCST90277290	5	134851174	T	C	-0.221299	0.0491376	0.0291319	5.16876226388253	rs139606388	7172	6.78012555297129e-06	20.2829454
Phosphatidylcholine (16:0_22:5)	GCST90277290	6	10999417	C	T	0.084561	0.0168202	0.458079	6.29336720620621	rs9918362	7172	5.08900401829441e-07	25.27422861
Phosphatidylcholine (16:0_22:5)	GCST90277290	6	32139362	C	T	-0.0835997	0.0173056	0.631001	5.85762032028751	rs3096698	7172	1.38796872311409e-06	23.33652118
Phosphatidylcholine (16:0_22:5)	GCST90277290	6	160908659	C	T	0.11206	0.023701	0.142464	5.63674339313555	rs73019765	7172	2.30811055412093e-06	22.35465108
Phosphatidylcholine (16:0_22:5)	GCST90277290	7	50185795	A	G	0.0807081	0.0170772	0.401599	5.63258278380366	rs7805803	7172	2.33032887322251e-06	22.33576941
Phosphatidylcholine (16:0_22:5)	GCST90277290	8	25975855	A	G	0.117044	0.026023	0.120683	5.15673469087451	rs73225965	7172	6.97052211060301e-06	20.22942728
Phosphatidylcholine (16:0_22:5)	GCST90277290	8	93993037	C	T	0.149798	0.033795	0.0689047	5.02483919519686	rs58967664	7172	9.44410495353557e-06	19.64749235
Phosphatidylcholine (16:0_22:5)	GCST90277290	9	136677616	G	C	-0.123138	0.0177246	0.647094	11.3933064054725	rs2236514	7172	4.04290554091787e-12	48.26488825
Phosphatidylcholine (16:0_22:5)	GCST90277290	11	61481911	A	C	-0.108578	0.0213536	0.803119	6.42388790919919	rs3019200	7172	3.76801038257801e-07	25.85481705
Phosphatidylcholine (16:0_22:5)	GCST90277290	11	61770929	C	G	-0.112974	0.0170497	0.44432	10.4329366836567	rs174527	7172	3.69031396203709e-11	43.90596514
Phosphatidylcholine (16:0_22:5)	GCST90277290	11	61781553	A	G	-0.41301	0.0163459	0.408601	134.294546299306	rs174533	7172	5.07520630338778e-135	638.4155533
Phosphatidylcholine (16:0_22:5)	GCST90277290	11	62451557	G	A	0.088995	0.0196734	0.257197	5.20992332809096	rs7936002	7172	6.16703867369123e-06	20.46314448
Phosphatidylcholine (16:0_22:5)	GCST90277290	11	68908029	T	C	-0.16692	0.0286074	0.0979671	8.25055686811595	rs508049	7172	5.61620732857277e-09	34.04552026
Phosphatidylcholine (16:0_22:5)	GCST90277290	12	78247210	T	G	0.392084	0.0813877	0.0110072	5.82925548924752	rs80197029	7172	1.48164619739261e-06	23.20815889
Phosphatidylcholine (16:0_22:5)	GCST90277290	12	120979061	T	C	0.208457	0.0396592	0.0457285	6.82047630193156	rs1800574	7172	1.51190219680369e-07	27.6277214
Phosphatidylcholine (16:0_22:5)	GCST90277290	15	71171261	C	T	-0.12013	0.0269574	0.110517	5.0726685780133	rs11072257	7172	8.45924146737495e-06	19.85852319
Phosphatidylcholine (16:0_22:5)	GCST90277290	16	20568904	C	T	0.275942	0.0602292	0.0200537	5.32887602319917	rs61653779	7172	4.68947232061565e-06	20.99043438
Phosphatidylcholine (16:0_22:5)	GCST90277290	16	54140373	G	A	0.0786919	0.0173571	0.355041	5.23019876982239	rs12598390	7172	5.8857421244746e-06	20.55444391
Phosphatidylcholine (16:0_22:5)	GCST90277290	17	17471077	C	T	-0.0748142	0.0168003	0.501135	5.06630976048103	rs1242492	7172	8.58401048675322e-06	19.83051526
Phosphatidylcholine (16:0_22:5)	GCST90277290	18	52743009	C	T	-0.477283	0.0890705	0.00935496	7.06325891261106	rs147797702	7172	8.64452405987366e-08	28.71336893
Phosphatidylcholine (16:0_22:5)	GCST90277290	18	54253269	C	G	0.316441	0.0672762	0.0160997	5.58473210098268	rs146509239	7172	2.60176399313478e-06	22.12394604
Phosphatidylcholine (16:0_22:5)	GCST90277290	19	48224239	T	C	0.125422	0.0275426	0.104466	5.27142340623951	rs56336136	7172	5.35274548420861e-06	20.73660112
Phosphatidylcholine (16:0_22:5)	GCST90277290	21	43971391	T	C	-0.246348	0.0419645	0.0391116	8.34309939982515	rs62229686	7172	4.53837731945365e-09	34.46148402
Phosphatidylcholine (16:0_22:6)	GCST90277291	2	158238814	T	C	-0.0873597	0.0175855	0.330952	6.15954	rs57634784	7170	6.92569031120575e-07	24.67816287
Phosphatidylcholine (16:0_22:6)	GCST90277291	4	11829414	C	A	0.248793	0.0558475	0.0244524	5.06981105226635	rs76218130	7170	8.51508421891524e-06	19.84581051
Phosphatidylcholine (16:0_22:6)	GCST90277291	4	119529863	A	G	-0.095713	0.0207689	0.204242	5.38467158555553	rs3775850	7170	4.12409266006595e-06	21.23806116
Phosphatidylcholine (16:0_22:6)	GCST90277291	5	54649287	G	A	-0.170655	0.0382198	0.948657	5.09043982889007	rs6864719	7170	8.12007744085192e-06	19.93706451
Phosphatidylcholine (16:0_22:6)	GCST90277291	5	82984713	C	T	-0.339835	0.0744975	0.0128905	5.28798965624506	rs143699848	7170	5.15240916122212e-06	20.80907679
Phosphatidylcholine (16:0_22:6)	GCST90277291	5	153118411	C	T	-0.914876	0.196123	0.00212241	5.50285074881308	rs77304558	7170	3.14158815774382e-06	21.76042705
Phosphatidylcholine (16:0_22:6)	GCST90277291	6	24353208	C	A	0.261962	0.0503467	0.0294103	6.69654323028131	rs10498720	7170	2.01120698987447e-07	27.0728873
Phosphatidylcholine (16:0_22:6)	GCST90277291	7	17680332	T	G	0.0810713	0.0167994	0.581063	5.84724285443591	rs2075083	7170	1.42153365315322e-06	23.28877968
Phosphatidylcholine (16:0_22:6)	GCST90277291	7	106395713	A	G	0.0982658	0.022037	0.200375	5.07835	rs73188528	7170	8.34934657930371e-06	19.88382101
Phosphatidylcholine (16:0_22:6)	GCST90277291	7	150780296	A	G	0.0822015	0.0182705	0.303746	5.15956956314294	rs17173596	7170	6.92516996604583e-06	20.24224233
Phosphatidylcholine (16:0_22:6)	GCST90277291	10	125205699	A	G	-0.242768	0.0509021	0.0316929	5.72516648972114	rs117398583	7170	1.88292711829176e-06	22.74633764
Phosphatidylcholine (16:0_22:6)	GCST90277291	10	126057886	C	A	-0.268296	0.0590505	0.0221893	5.25036112967977	rs117185962	7170	5.61873914846503e-06	20.64340044
Phosphatidylcholine (16:0_22:6)	GCST90277291	11	42654689	C	T	0.0785995	0.0168943	0.414617	5.4766172185022	rs61900787	7170	3.33720420007178e-06	21.64507839
Phosphatidylcholine (16:0_22:6)	GCST90277291	11	61800281	A	C	-0.126716	0.0172553	0.379757	12.637439417656	rs174544	7170	2.30441441023356e-13	53.92844302
Phosphatidylcholine (16:0_22:6)	GCST90277291	11	116778201	C	G	-0.122296	0.0231941	0.848991	6.85945830377388	rs964184	7170	1.3821070944018e-07	27.80157849
Phosphatidylcholine (16:0_22:6)	GCST90277291	11	133501713	T	C	-0.119375	0.0248294	0.135939	5.80819626530063	rs4937784	7170	1.55526262228348e-06	23.11502243
Phosphatidylcholine (16:0_22:6)	GCST90277291	13	107675829	C	T	0.0825672	0.018287	0.286753	5.1921318337711	rs1935135	7170	6.42492653621067e-06	20.38591385
Phosphatidylcholine (16:0_22:6)	GCST90277291	14	72571809	T	C	-0.191189	0.0382426	0.0530446	6.23035609966021	rs10150075	7170	5.88361031027166e-07	24.99372467
Phosphatidylcholine (16:0_22:6)	GCST90277291	14	78360286	A	C	-0.275754	0.0598458	0.020161	5.38346519795304	rs79508872	7170	4.13556453231583e-06	21.23128539
Phosphatidylcholine (16:0_22:6)	GCST90277291	15	64865848	A	G	-0.23863	0.0535987	0.02424	5.06438729700023	rs77456635	7170	8.62209300099924e-06	19.82173063
Phosphatidylcholine (16:0_22:6)	GCST90277291	15	101196347	T	G	0.214587	0.0410865	0.044898	6.74222520604861	rs117061362	7170	1.81040105467579e-07	27.2777486
Phosphatidylcholine (16:0_22:6)	GCST90277291	16	24973770	T	C	0.382146	0.0842415	0.011103	5.23544353110626	rs74883996	7170	5.8150903777595e-06	20.57815593
Phosphatidylcholine (16:0_22:6)	GCST90277291	20	57590477	C	T	-0.247162	0.0552194	0.0255301	5.11250901442819	rs76744655	7170	7.71775496069956e-06	20.03457042
Phosphatidylcholine (16:1_18:0)	GCST90277292	2	6080522	C	G	-0.274952	0.0571785	0.0239924	5.80947336728981	rs2609122	6524	1.55069587887891e-06	23.12321675
Phosphatidylcholine (16:1_18:0)	GCST90277292	2	15232755	G	A	-0.449444	0.0998505	0.00889946	5.16312014839444	rs145028924	6524	6.86878387513914e-06	20.2605246
Phosphatidylcholine (16:1_18:0)	GCST90277292	2	27508073	C	T	-0.107928	0.0182839	0.650878	8.42640637255401	rs1260326	6524	3.74622301340383e-09	34.8442069
Phosphatidylcholine (16:1_18:0)	GCST90277292	2	172180344	A	G	0.204242	0.0453613	0.0413159	5.16597324948739	rs114728714	6524	6.82380724314193e-06	20.27305153
Phosphatidylcholine (16:1_18:0)	GCST90277292	3	37451054	G	A	-0.0980212	0.0220073	0.201222	5.06757782721027	rs62239496	6524	8.55898317767245e-06	19.8383936
Phosphatidylcholine (16:1_18:0)	GCST90277292	4	17072136	A	C	0.113809	0.0246276	0.145478	5.41045316969836	rs1533362	6524	3.88639402975062e-06	21.355465
Phosphatidylcholine (16:1_18:0)	GCST90277292	4	131189906	A	G	-0.416364	0.0837677	0.0108733	6.16505025392832	rs76712623	6524	6.83832513744376e-07	24.70547236
Phosphatidylcholine (16:1_18:0)	GCST90277292	5	165822116	G	A	0.101351	0.0217821	0.201768	5.47706509217649	rs28807772	6524	3.33376442465587e-06	21.64993422
Phosphatidylcholine (16:1_18:0)	GCST90277292	7	137280208	C	T	0.280188	0.062409	0.0200657	5.13982183319354	rs78275150	6524	7.24733216719256e-06	20.15601231
Phosphatidylcholine (16:1_18:0)	GCST90277292	10	128061194	T	A	0.185686	0.040847	0.951275	5.25475662498965	rs4332435	6524	5.56215868690029e-06	20.66512283
Phosphatidylcholine (16:1_18:0)	GCST90277292	11	61814184	A	G	0.0951806	0.0189728	0.313964	6.26829766163963	rs174559	6524	5.3914097334455e-07	25.16714892
Phosphatidylcholine (16:1_18:0)	GCST90277292	12	105707476	C	G	-0.0881254	0.0194299	0.273349	5.23350646578323	rs11112689	6524	5.84108510811194e-06	20.57126845
Phosphatidylcholine (16:1_18:0)	GCST90277292	13	37372860	T	C	0.156959	0.0346344	0.929369	5.22568255529744	rs7991657	6524	5.94726711367729e-06	20.53795081
Phosphatidylcholine (16:1_18:0)	GCST90277292	15	38611953	C	G	0.151017	0.0332899	0.0745395	5.23496732183552	rs10520096	6524	5.82147019341363e-06	20.57911509
Phosphatidylcholine (16:1_18:0)	GCST90277292	16	59856268	C	G	-0.278941	0.0545155	0.0289285	6.4957122425443	rs77007318	6524	3.19365322422066e-07	26.18090819
Phosphatidylcholine (16:1_18:0)	GCST90277292	16	78478626	C	A	-0.0952731	0.0199087	0.270836	5.75910686869447	rs9934078	6524	1.74137831228041e-06	22.90101801
Phosphatidylcholine (16:1_18:0)	GCST90277292	19	58583007	T	C	0.306866	0.0609657	0.0229771	6.30608769677417	rs76447935	6524	4.94210881260479e-07	25.33532124
Phosphatidylcholine (16:1_18:0)	GCST90277292	20	62310086	A	C	-0.0866742	0.0179675	0.399474	5.84196159646749	rs2379129	6524	1.43892581310081e-06	23.27042829
Phosphatidylcholine (16:1_18:0)	GCST90277292	21	14678032	T	C	0.198573	0.0413331	0.0469645	5.79913244650992	rs117402498	6524	1.58806236437847e-06	23.08045875
Phosphatidylcholine (16:1_18:1)	GCST90277293	1	211687024	C	G	-0.0935749	0.0204926	0.790489	5.29722735819098	rs701919	7166	5.04397170672385e-06	20.85089097
Phosphatidylcholine (16:1_18:1)	GCST90277293	2	27508073	C	T	-0.110177	0.0174611	0.650878	9.52956865756772	rs1260326	7166	2.95414183159885e-10	39.81426351
Phosphatidylcholine (16:1_18:1)	GCST90277293	2	97756543	T	C	0.0872926	0.0183996	0.711502	5.67137711780343	rs5865	7166	2.13119349643708e-06	22.50806158
Phosphatidylcholine (16:1_18:1)	GCST90277293	2	137186441	T	A	0.168743	0.0352075	0.0597335	5.77571670413228	rs13402814	7166	1.67603581920563e-06	22.97106634
Phosphatidylcholine (16:1_18:1)	GCST90277293	2	169154895	A	G	-0.224704	0.0494082	0.032096	5.25937492849708	rs80160469	7166	5.50332386692763e-06	20.68347674
Phosphatidylcholine (16:1_18:1)	GCST90277293	3	187394534	G	T	-0.0902007	0.0187729	0.291901	5.80165766031258	rs56316064	7166	1.57885533770021e-06	23.08644605
Phosphatidylcholine (16:1_18:1)	GCST90277293	5	20149566	C	A	-0.126093	0.0280588	0.102112	5.14867193362758	rs74357965	7166	7.10113986037702e-06	20.19499585
Phosphatidylcholine (16:1_18:1)	GCST90277293	6	138148100	T	G	0.310847	0.066144	0.0170391	5.57611973827076	rs113366516	7166	2.65387376804561e-06	22.0857652
Phosphatidylcholine (16:1_18:1)	GCST90277293	7	81204492	A	G	0.182865	0.0410753	0.0474879	5.06402147753269	rs75102979	7166	8.62935871213513e-06	19.81981939
Phosphatidylcholine (16:1_18:1)	GCST90277293	7	107240375	T	C	0.154651	0.0325281	0.0732593	5.69293845479243	rs145551604	7166	2.02797008904118e-06	22.60414436
Phosphatidylcholine (16:1_18:1)	GCST90277293	8	5187127	T	G	0.188081	0.0415291	0.0431687	5.22042124559456	rs141084476	7166	6.01975414453686e-06	20.51090446
Phosphatidylcholine (16:1_18:1)	GCST90277293	8	84225835	C	T	-0.0822442	0.0185277	0.282222	5.03803584412517	rs7007401	7166	9.16144873764713e-06	19.70459627
Phosphatidylcholine (16:1_18:1)	GCST90277293	10	62688203	T	C	0.196358	0.0419606	0.0425995	5.53393152405189	rs72834725	7166	2.92461347026171e-06	21.89847242
Phosphatidylcholine (16:1_18:1)	GCST90277293	10	81316583	A	G	-0.11648	0.0247508	0.132737	5.59001992376996	rs11189347	7166	2.57027786554512e-06	22.14747613
Phosphatidylcholine (16:1_18:1)	GCST90277293	10	100315722	A	G	-0.176374	0.0259753	0.121331	10.9178738258618	rs603424	7166	1.20816478824027e-11	46.10499557
Phosphatidylcholine (16:1_18:1)	GCST90277293	10	100600003	A	G	0.128001	0.024219	0.14104	6.88913866504629	rs4447106	7166	1.29080706851523e-07	27.93278964
Phosphatidylcholine (16:1_18:1)	GCST90277293	11	30070603	C	T	-0.722842	0.157914	0.00295488	5.32050180297199	rs139935251	7166	4.78077381408457e-06	20.95296506
Phosphatidylcholine (16:1_18:1)	GCST90277293	11	61814292	C	T	0.175659	0.017182	0.382915	23.6417954327013	rs174560	7166	2.28141644277684e-24	104.5185516
Phosphatidylcholine (16:1_18:1)	GCST90277293	12	4996173	G	A	-0.075467	0.0167178	0.44014	5.19022695538066	rs7968329	7166	6.45316908562608e-06	20.37773553
Phosphatidylcholine (16:1_18:1)	GCST90277293	12	19869115	T	C	-0.168286	0.0360019	0.0618727	5.52281088628629	rs116997061	7166	3.00046878994788e-06	21.84968262
Phosphatidylcholine (16:1_18:1)	GCST90277293	15	58391167	G	A	-0.0925549	0.0168091	0.573441	7.42141004042649	rs1532085	7166	3.78957022614907e-08	30.31865353
Phosphatidylcholine (16:1_18:1)	GCST90277293	15	58432643	A	G	0.0938371	0.0180374	0.336674	6.69455663653253	rs8033940	7166	2.02042792992464e-07	27.06457941
Phosphatidylcholine (16:1_18:1)	GCST90277293	16	6532848	T	G	-0.230981	0.0508957	0.0277796	5.23968735733123	rs117217513	7166	5.75854337835187e-06	20.5963532
Phosphatidylcholine (16:1_18:1)	GCST90277293	16	56953457	C	T	0.100858	0.0185877	0.278673	7.22579232221995	rs56156922	7166	5.94576414565894e-08	29.44214145
Phosphatidylcholine (16:1_18:1)	GCST90277293	17	18969312	A	C	0.565222	0.124176	0.00529524	5.26732928398605	rs185867215	7166	5.4034447603338e-06	20.71871339
Phosphatidylcholine (16:1_18:1)	GCST90277293	18	15033501	T	C	0.41533	0.0737284	0.0130791	7.73671091566487	rs146934967	7166	1.83353449250942e-08	31.73342774
Phosphatidylcholine (16:1_18:1)	GCST90277293	18	61427576	G	A	-0.0876225	0.0197445	0.253351	5.03543196195184	rs36106314	7166	9.2165426691216e-06	19.69422972
Phosphatidylcholine (16:1_18:1)	GCST90277293	19	19282905	A	G	-0.113813	0.0224576	0.170713	6.38528217698929	rs8100204	7166	4.11829851251816e-07	25.68366861
Phosphatidylcholine (16:1_18:2)	GCST90277294	1	213668292	G	T	0.0744697	0.0166744	0.488929	5.09286885562061	rs12031139	7165	8.07478828701431e-06	19.94613608
Phosphatidylcholine (16:1_18:2)	GCST90277294	2	27508073	C	T	-0.0984695	0.0174281	0.650878	7.78015752351943	rs1260326	7165	1.65898506565424e-08	31.92297656
Phosphatidylcholine (16:1_18:2)	GCST90277294	2	137159225	A	G	0.156844	0.0351341	0.0596423	5.08897098354417	rs10201921	7165	8.14758718561449e-06	19.92866254
Phosphatidylcholine (16:1_18:2)	GCST90277294	3	26850125	G	A	0.0960439	0.0177407	0.334818	7.19592443303588	rs9839380	7165	6.36906332564555e-08	29.3088022
Phosphatidylcholine (16:1_18:2)	GCST90277294	4	169277659	A	G	-0.120642	0.0249624	0.130232	5.8622645049374	rs13150924	7165	1.37320537623394e-06	23.35739367
Phosphatidylcholine (16:1_18:2)	GCST90277294	5	86303978	C	T	0.131068	0.0283608	0.904944	5.4115573510792	rs6876235	7165	3.8765255338534e-06	21.35779386
Phosphatidylcholine (16:1_18:2)	GCST90277294	6	139585552	G	T	0.283579	0.0622992	0.0181655	5.26765702763205	rs184289628	7165	5.39936854776358e-06	20.71968716
Phosphatidylcholine (16:1_18:2)	GCST90277294	6	156383631	C	T	-0.219767	0.0445259	0.03717	6.08832299531671	rs9480322	7165	8.15975285066973e-07	24.36124875
Phosphatidylcholine (16:1_18:2)	GCST90277294	7	6533456	G	T	0.0860349	0.0183014	0.307726	5.57936352361784	rs7783799	7165	2.63412558359537e-06	22.09941056
Phosphatidylcholine (16:1_18:2)	GCST90277294	7	10911524	G	T	-0.275254	0.0608761	0.0196893	5.2051882442429	rs77949981	7165	6.23464537208132e-06	20.44436539
Phosphatidylcholine (16:1_18:2)	GCST90277294	9	14382621	C	T	0.0780918	0.0175888	0.350278	5.03996286303541	rs7036554	7165	9.12088829668472e-06	19.71235199
Phosphatidylcholine (16:1_18:2)	GCST90277294	10	100315722	A	G	-0.161319	0.0259236	0.121331	9.28816850003652	rs603424	7165	5.15028782024133e-10	38.72401851
Phosphatidylcholine (16:1_18:2)	GCST90277294	11	61770929	C	G	0.118335	0.017049	0.44432	11.3739974004173	rs174527	7165	4.22671144266217e-12	48.17576378
Phosphatidylcholine (16:1_18:2)	GCST90277294	11	61832870	C	A	-0.365719	0.0164961	0.590933	104.675328150405	rs174574	7165	2.11189270287874e-105	491.5101445
Phosphatidylcholine (16:1_18:2)	GCST90277294	11	62451557	G	A	-0.115471	0.0196301	0.257197	8.37446530648352	rs7936002	7165	4.22216006334157e-09	34.60197036
Phosphatidylcholine (16:1_18:2)	GCST90277294	11	92398043	G	A	0.112349	0.024701	0.13202	5.26019967136633	rs11602429	7165	5.49288274846168e-06	20.68756383
Phosphatidylcholine (16:1_18:2)	GCST90277294	11	107889276	A	G	-0.109095	0.023841	0.860325	5.31724617672977	rs10890773	7165	4.81674686366091e-06	20.93923243
Phosphatidylcholine (16:1_18:2)	GCST90277294	15	58391167	G	A	-0.0972163	0.0167684	0.573441	8.15343259578592	rs1532085	7165	7.02372346231197e-09	33.61204417
Phosphatidylcholine (16:1_18:2)	GCST90277294	15	58431476	T	C	0.115653	0.0193118	0.258046	8.65477766667637	rs1800588	7165	2.21422797446007e-09	35.86479025
Phosphatidylcholine (16:1_18:2)	GCST90277294	16	15080714	A	G	-0.0878371	0.0184474	0.281076	5.70832941220417	rs4122352	7165	1.95735945388487e-06	22.67178153
Phosphatidylcholine (16:1_18:2)	GCST90277294	16	56953457	C	T	0.113979	0.0185424	0.278673	9.08096862376878	rs56156922	7165	8.29910723445777e-10	37.78485793
Phosphatidylcholine (16:1_18:2)	GCST90277294	16	60201094	G	A	-0.0794976	0.0173141	0.616837	5.34952788192135	rs216958	7165	4.47169442366977e-06	21.08182444
Phosphatidylcholine (16:1_18:2)	GCST90277294	18	15033501	T	C	0.442637	0.073586	0.0130791	8.72535763898311	rs146934967	7165	1.88209855392252e-09	36.18303858
Phosphatidylcholine (16:1_18:2)	GCST90277294	18	71672897	G	C	0.103927	0.0200825	0.232084	6.63134039975822	rs62104079	7165	2.33700477764884e-07	26.78065721
Phosphatidylcholine (16:1_18:2)	GCST90277294	19	19210016	G	C	-0.196637	0.038592	0.0521856	6.4478647341057	rs150057262	7165	3.56562171426458e-07	25.9618662
Phosphatidylcholine (16:1_18:2)	GCST90277294	20	1014797	A	G	0.207344	0.0463423	0.0367713	5.10843	rs78575494	7165	7.79063436900388e-06	20.01832687
Phosphatidylcholine (16:1_20:4)	GCST90277295	1	161649571	T	C	0.163424	0.0348457	0.0854391	5.55345514731417	rs2446624	5564	2.79604948062366e-06	21.99547199
Phosphatidylcholine (16:1_20:4)	GCST90277295	1	163867608	C	G	-0.306304	0.0617769	0.0254786	6.13574468134584	rs75878220	5564	7.31569041351485e-07	24.58403207
Phosphatidylcholine (16:1_20:4)	GCST90277295	2	61545122	G	A	0.0952813	0.019579	0.619628	5.93328604907954	rs6545883	5564	1.16604134820768e-06	23.68287022
Phosphatidylcholine (16:1_20:4)	GCST90277295	3	43486710	A	C	-0.0843227	0.0190476	0.562154	5.01175277650796	rs9809733	5564	9.73301120815133e-06	19.59785245
Phosphatidylcholine (16:1_20:4)	GCST90277295	3	60495677	T	C	0.164335	0.0367116	0.0709602	5.11116106176592	rs2197750	5564	7.74174635374453e-06	20.03796034
Phosphatidylcholine (16:1_20:4)	GCST90277295	3	159910270	T	A	0.138008	0.0291522	0.122063	5.64729440097522	rs35811605	5564	2.25271161886677e-06	22.41123836
Phosphatidylcholine (16:1_20:4)	GCST90277295	4	144171704	C	T	-0.102625	0.0231318	0.768584	5.03113884014523	rs4539990	5564	9.30810256004136e-06	19.68282734
Phosphatidylcholine (16:1_20:4)	GCST90277295	4	176373256	G	T	0.187625	0.0414716	0.934047	5.20862577187671	rs2085061	5564	6.18549169495498e-06	20.46820832
Phosphatidylcholine (16:1_20:4)	GCST90277295	6	168992667	A	G	0.0930771	0.0210047	0.722909	5.02046836741325	rs1757973	5564	9.53963223865935e-06	19.63598632
Phosphatidylcholine (16:1_20:4)	GCST90277295	7	89538067	T	C	0.604546	0.120703	0.00705835	6.24810987212314	rs7787163	5564	5.64794069533822e-07	25.08548923
Phosphatidylcholine (16:1_20:4)	GCST90277295	7	150431359	A	G	0.269207	0.0560764	0.0311233	5.79042837531594	rs56317095	5564	1.62021118022512e-06	23.04689625
Phosphatidylcholine (16:1_20:4)	GCST90277295	11	61770929	C	G	-0.125269	0.0193727	0.44432	9.96134924056797	rs174527	5564	1.09307700817692e-10	41.81257506
Phosphatidylcholine (16:1_20:4)	GCST90277295	11	61783884	C	T	-0.327652	0.019152	0.409133	63.272881562882	rs174535	5564	5.33480361903851e-64	292.6829208
Phosphatidylcholine (16:1_20:4)	GCST90277295	11	75745535	T	A	-0.108705	0.0224604	0.240793	5.87472843089024	rs695112	5564	1.33435555852907e-06	23.42416227
Phosphatidylcholine (16:1_20:4)	GCST90277295	11	84737810	G	T	0.168596	0.0379642	0.0674319	5.03961241586374	rs75781049	5564	9.12825122581523e-06	19.72177628
Phosphatidylcholine (16:1_20:4)	GCST90277295	11	124824361	T	C	0.109987	0.0241878	0.191953	5.25564922375977	rs591931	5564	5.55073860746229e-06	20.67711651
Phosphatidylcholine (16:1_20:4)	GCST90277295	12	96871603	A	G	-0.225971	0.0509463	0.0377119	5.02885140872308	rs117505687	5564	9.35725772398625e-06	19.67343151
Phosphatidylcholine (16:1_20:4)	GCST90277295	12	130508437	C	G	-0.10993	0.0233401	0.777593	5.5958355406964	rs10848122	5564	2.53608881870532e-06	22.18334488
Phosphatidylcholine (16:1_20:4)	GCST90277295	17	17971172	T	C	0.0889879	0.0191184	0.420595	5.47937213761386	rs8068175	5564	3.31610186130722e-06	21.66500675
Phosphatidylcholine (16:1_20:4)	GCST90277295	17	21397913	T	C	0.0919402	0.019085	0.536775	5.82657966479474	rs11650558	5564	1.49080326491923e-06	23.20740385
Phosphatidylcholine (16:1_20:4)	GCST90277295	18	22904677	G	T	0.103932	0.0220889	0.242311	5.58563819253353	rs11659363	5564	2.59634145392029e-06	22.13861211
Phosphatidylcholine (16:1_20:4)	GCST90277295	19	19282905	A	G	-0.125729	0.0256614	0.170713	6.00578461353233	rs8100204	5564	9.86768747984957e-07	24.00547092
Phosphatidylcholine (16:1_20:4)	GCST90277295	19	54449569	T	C	0.203033	0.0432912	0.0526219	5.55346600943568	rs192436652	5564	2.79597954961907e-06	21.99550892
Phosphatidylcholine (17:0_18:1)	GCST90277296	1	7149275	G	A	0.0832411	0.0187941	0.289884	5.01775540547312	rs17030373	7073	9.59941117861331e-06	19.61699831
Phosphatidylcholine (17:0_18:1)	GCST90277296	1	247024993	A	T	0.591803	0.122377	0.00518953	5.86960440216492	rs139070595	7073	1.35019220955949e-06	23.385934
Phosphatidylcholine (17:0_18:1)	GCST90277296	2	134188357	C	G	-0.134041	0.0299804	0.0882898	5.10262463411831	rs1257173	7073	7.89542233530689e-06	19.98943286
Phosphatidylcholine (17:0_18:1)	GCST90277296	2	241739239	T	C	-0.113767	0.0257281	0.128585	5.00329746994494	rs145967151	7073	9.92436046631929e-06	19.55317026
Phosphatidylcholine (17:0_18:1)	GCST90277296	4	110207431	T	C	0.0963341	0.0213563	0.797291	5.18375766850739	rs5022521	7073	6.55001555704418e-06	20.34735971
Phosphatidylcholine (17:0_18:1)	GCST90277296	4	130689035	A	C	-0.207634	0.0450535	0.0376141	5.3848734798544	rs77534789	7073	4.12217590237146e-06	21.23928396
Phosphatidylcholine (17:0_18:1)	GCST90277296	4	170196755	A	G	0.0802171	0.0168906	0.436303	5.68187391296319	rs4692808	7073	2.08030056505384e-06	22.55504825
Phosphatidylcholine (17:0_18:1)	GCST90277296	6	166616136	G	A	0.12484	0.0244672	0.136205	6.46377490418955	rs1106933	7073	3.43736060914102e-07	26.03388463
Phosphatidylcholine (17:0_18:1)	GCST90277296	8	9324101	A	G	0.12286	0.0235883	0.849792	6.70890876505055	rs2126263	7073	1.95475005917682e-07	27.12862216
Phosphatidylcholine (17:0_18:1)	GCST90277296	8	93920504	C	T	-0.318289	0.070316	0.0155609	5.21539818388232	rs187552376	7073	6.08978298066841e-06	20.48966909
Phosphatidylcholine (17:0_18:1)	GCST90277296	9	137586795	G	T	0.153183	0.0288304	0.103193	6.95503860931159	rs78308012	7073	1.10907621264525e-07	28.2305803
Phosphatidylcholine (17:0_18:1)	GCST90277296	12	14115139	T	A	0.296468	0.064334	0.0184306	5.38421069430774	rs143506888	7073	4.12847164075716e-06	21.23608905
Phosphatidylcholine (17:0_18:1)	GCST90277296	13	78203799	T	G	-0.323998	0.0714013	0.0148443	5.23840646670077	rs76157703	7073	5.77555246458501e-06	20.59076209
Phosphatidylcholine (17:0_18:1)	GCST90277296	15	58387469	A	G	0.112631	0.0170708	0.39282	10.350343930591	rs7350789	7073	4.46329990291019e-11	43.531951
Phosphatidylcholine (17:0_18:1)	GCST90277296	16	56960616	T	C	0.0935413	0.0187023	0.27829	6.23486421158168	rs17231506	7073	5.82285249172992e-07	25.01593641
Phosphatidylcholine (17:0_18:1)	GCST90277296	16	79172686	A	G	0.111634	0.0250476	0.135161	5.07380843219048	rs12373089	7073	8.4370683577916e-06	19.86372685
Phosphatidylcholine (17:0_18:1)	GCST90277296	16	87644718	T	C	-0.754052	0.163574	0.00266903	5.3874534379937	rs61737926	7073	4.09776040769637e-06	21.25073935
Phosphatidylcholine (17:0_18:1)	GCST90277296	18	44024688	T	C	-0.247445	0.0535981	0.0259528	5.40140413329041	rs141245990	7073	3.96822114276529e-06	21.31368662
Phosphatidylcholine (17:0_18:1)	GCST90277296	20	61233003	G	A	-0.0929587	0.0202671	0.22329	5.33973383301343	rs2003890	7073	4.5736841209127e-06	21.03763241
Phosphatidylcholine (17:0_18:1)	GCST90277296	20	61849802	A	G	0.646156	0.138988	0.00415316	5.4688731490953	rs140419225	7073	3.39724486527645e-06	21.61325372
Phosphatidylcholine (17:0_18:2)	GCST90277297	1	62662654	G	A	0.0861307	0.0188479	0.737655	5.30442550119289	rs1168104	7170	4.96106022046188e-06	20.88286187
Phosphatidylcholine (17:0_18:2)	GCST90277297	1	99137108	T	C	0.22576	0.0509084	0.0283936	5.02893914297533	rs1253283	7170	9.35536760305042e-06	19.66595754
Phosphatidylcholine (17:0_18:2)	GCST90277297	1	211733797	C	T	-0.150972	0.0324115	0.0726778	5.4882942555789	rs72747028	7170	3.24867109574017e-06	21.69674354
Phosphatidylcholine (17:0_18:2)	GCST90277297	2	42156698	C	T	-0.125236	0.0246342	0.131597	6.42142292747564	rs57518551	7170	3.78945777790202e-07	25.84529239
Phosphatidylcholine (17:0_18:2)	GCST90277297	4	113463133	C	T	-0.257169	0.052724	0.0259671	5.96036428648714	rs192537901	7170	1.09555885516194e-06	23.79142908
Phosphatidylcholine (17:0_18:2)	GCST90277297	4	149246245	G	A	0.0770792	0.0167986	0.477932	5.34330188723489	rs7437408	7170	4.536261819238e-06	21.05368976
Phosphatidylcholine (17:0_18:2)	GCST90277297	4	169401962	T	C	-0.100425	0.0224305	0.165831	5.11493347132496	rs4478142	7170	7.67479048888203e-06	20.04498666
Phosphatidylcholine (17:0_18:2)	GCST90277297	5	3220235	A	C	0.142967	0.0319902	0.0777546	5.09860013010282	rs1609446	7170	7.96892739346809e-06	19.97274226
Phosphatidylcholine (17:0_18:2)	GCST90277297	5	40282763	T	C	-0.19914	0.0428365	0.039223	5.46916457913761	rs115686032	7170	3.39496593440243e-06	21.61170582
Phosphatidylcholine (17:0_18:2)	GCST90277297	5	107005641	G	C	0.223828	0.0497957	0.0301225	5.15100774700966	rs111233850	7170	7.06304954977591e-06	20.20436216
Phosphatidylcholine (17:0_18:2)	GCST90277297	7	14912136	C	T	0.168904	0.0365155	0.0633156	5.42023256162448	rs73058910	7170	3.79985862087308e-06	21.39564414
Phosphatidylcholine (17:0_18:2)	GCST90277297	7	100927939	G	C	0.088298	0.019079	0.265914	5.42587027763642	rs34489224	7170	3.75085022203236e-06	21.41857224
Phosphatidylcholine (17:0_18:2)	GCST90277297	8	8532922	G	C	0.338788	0.0734569	0.987017	5.39226607447858	rs4840981	7170	4.05260173031177e-06	21.27114388
Phosphatidylcholine (17:0_18:2)	GCST90277297	8	9327571	C	T	0.0913122	0.0190722	0.748849	5.76464173775708	rs2126260	7170	1.71932612480701e-06	22.92218579
Phosphatidylcholine (17:0_18:2)	GCST90277297	8	133696200	G	A	0.103929	0.0221068	0.170448	5.5794250635954	rs12548274	7170	2.63375235171827e-06	22.10149913
Phosphatidylcholine (17:0_18:2)	GCST90277297	11	23815041	T	C	-0.132078	0.0295663	0.0891205	5.09475129767891	rs11027519	7170	8.03986399832629e-06	19.95570198
Phosphatidylcholine (17:0_18:2)	GCST90277297	11	61824890	G	A	0.258705	0.0167835	0.408433	52.0441743545537	rs174566	7170	9.0328676181851e-53	237.5989839
Phosphatidylcholine (17:0_18:2)	GCST90277297	11	116778201	C	G	-0.154483	0.023164	0.848991	10.5589091808167	rs964184	7170	2.76115520558367e-11	44.47687615
Phosphatidylcholine (17:0_18:2)	GCST90277297	15	58416983	A	G	0.0853888	0.016775	0.492559	6.43599856005263	rs422137	7170	3.66438789610764e-07	25.91055782
Phosphatidylcholine (17:0_18:2)	GCST90277297	15	58431476	T	C	0.114618	0.0193524	0.258046	8.48017090503682	rs1800588	7170	3.31000839277327e-09	35.07809405
Phosphatidylcholine (17:0_18:2)	GCST90277297	15	73731833	T	C	-0.142666	0.0318286	0.0744242	5.12532068087689	rs141509040	7170	7.49340695573752e-06	20.09120093
Phosphatidylcholine (17:0_18:2)	GCST90277297	16	15036737	G	A	0.09016	0.0177383	0.334003	6.41895048589512	rs6498540	7170	3.811092713526e-07	25.83472332
Phosphatidylcholine (17:0_18:2)	GCST90277297	16	56960616	T	C	0.096675	0.0185388	0.27829	6.72348312347009	rs17231506	7170	1.89023968380505e-07	27.19350094
Phosphatidylcholine (17:0_18:2)	GCST90277297	19	44938026	T	G	-0.12831	0.0255392	0.127465	6.28571639433539	rs78592970	7170	5.17944953149492e-07	25.24099273
Phosphatidylcholine (17:0_18:2)	GCST90277297	22	20410911	C	T	0.225077	0.0498931	0.0291308	5.18409381801789	rs111314022	7170	6.54494772236052e-06	20.35078932
Phosphatidylcholine (17:0_20:4)	GCST90277298	1	4847659	T	G	0.169069	0.036888	0.0555543	5.33252623061479	rs116643980	7106	4.6502228879869e-06	21.00669595
Phosphatidylcholine (17:0_20:4)	GCST90277298	1	27599934	G	A	0.270192	0.0591168	0.0225309	5.30593196615544	rs143309746	7106	4.94388128658564e-06	20.88926392
Phosphatidylcholine (17:0_20:4)	GCST90277298	1	62494579	C	T	0.0884271	0.0188447	0.733272	5.56061490188218	rs1168041	7106	2.75033184968216e-06	22.01873216
Phosphatidylcholine (17:0_20:4)	GCST90277298	1	236035822	T	A	0.0851112	0.0187165	0.26219	5.25830044050111	rs35788378	7106	5.51695649803123e-06	20.6787437
Phosphatidylcholine (17:0_20:4)	GCST90277298	2	142929648	A	G	-0.158363	0.0346684	0.0637711	5.30041708782979	rs190664666	7106	5.00706134377988e-06	20.86603076
Phosphatidylcholine (17:0_20:4)	GCST90277298	3	66040764	A	G	-0.248358	0.0547035	0.0248013	5.24323616354523	rs55725503	7106	5.71167958692407e-06	20.61228221
Phosphatidylcholine (17:0_20:4)	GCST90277298	5	38490169	G	A	0.0987666	0.0206593	0.207948	5.74983520801489	rs3110971	7106	1.77895430187186e-06	22.85540928
Phosphatidylcholine (17:0_20:4)	GCST90277298	5	132336964	C	T	0.0843898	0.0179057	0.323419	5.6045957039012	rs56399423	7106	2.48544579519226e-06	22.21249318
Phosphatidylcholine (17:0_20:4)	GCST90277298	6	158517411	A	C	-0.144243	0.0310553	0.0779084	5.46046826519011	rs142082962	7106	3.46363193169544e-06	21.57337212
Phosphatidylcholine (17:0_20:4)	GCST90277298	7	152050140	A	G	-0.10307	0.0222736	0.181214	5.42397521052304	rs73161879	7106	3.76725301805275e-06	21.41330583
Phosphatidylcholine (17:0_20:4)	GCST90277298	8	85171256	T	C	-0.149915	0.0323781	0.0743291	5.42966825419722	rs143060591	7106	3.71819143228346e-06	21.43815754
Phosphatidylcholine (17:0_20:4)	GCST90277298	9	15293515	C	T	0.114574	0.0242442	0.861965	5.63183803552693	rs585002	7106	2.33432845737788e-06	22.33348179
Phosphatidylcholine (17:0_20:4)	GCST90277298	9	137477951	A	G	0.130757	0.0278784	0.110407	5.55654810029196	rs117580248	7106	2.7762073501901e-06	21.99855758
Phosphatidylcholine (17:0_20:4)	GCST90277298	11	61770929	C	G	-0.175648	0.017069	0.44432	23.9412857702147	rs174527	7106	1.14475943014041e-24	105.8937337
Phosphatidylcholine (17:0_20:4)	GCST90277298	11	61781553	A	G	-0.542799	0.0159378	0.408601	235.013532439268	rs174533	7106	9.69320863973979e-236	1159.902094
Phosphatidylcholine (17:0_20:4)	GCST90277298	11	61960675	T	C	-0.294935	0.0525516	0.0274688	7.68326226323085	rs57815521	7106	2.07366088987183e-08	31.49783767
Phosphatidylcholine (17:0_20:4)	GCST90277298	11	62195501	G	A	0.218455	0.034677	0.061774	9.5015948154699	rs140619100	7106	3.15068644508097e-10	39.68633022
Phosphatidylcholine (17:0_20:4)	GCST90277298	11	62267340	T	C	-0.187856	0.0398517	0.0480307	5.6064947006878	rs61896563	7106	2.47460165652921e-06	22.22063352
Phosphatidylcholine (17:0_20:4)	GCST90277298	11	62314821	G	T	0.193639	0.0297424	0.0873313	10.0963232177029	rs113394924	7106	8.0108164746517e-11	42.38709392
Phosphatidylcholine (17:0_20:4)	GCST90277298	11	75744328	T	A	-0.113042	0.0199103	0.2323	7.84674572243214	rs600518	7106	1.42316179840311e-08	32.23473154
Phosphatidylcholine (17:0_20:4)	GCST90277298	12	88630462	C	T	-0.445712	0.0883441	0.010577	6.33361477794979	rs74452899	7106	4.63858182559258e-07	25.4538542
Phosphatidylcholine (17:0_20:4)	GCST90277298	12	128751021	G	A	-0.0968111	0.0196872	0.262839	6.04778473379915	rs2398428	7106	8.95808679887485e-07	24.18145356
Phosphatidylcholine (17:0_20:4)	GCST90277298	13	37767109	T	C	0.0881571	0.0190507	0.273894	5.42477279125529	rs12429208	7106	3.76034081634948e-06	21.41374933
Phosphatidylcholine (17:0_20:4)	GCST90277298	14	81838369	A	G	-0.0813558	0.0181225	0.307317	5.13921966150792	rs11626405	7106	7.25738793662896e-06	20.15305189
Phosphatidylcholine (17:0_20:4)	GCST90277298	16	14611144	C	G	-0.0856316	0.0175453	0.36124	5.96617182649437	rs12928399	7106	1.08100617185762e-06	23.82026127
Phosphatidylcholine (17:0_20:4)	GCST90277298	18	44179195	C	T	0.0999107	0.0216286	0.18429	5.40741242945063	rs635196	7106	3.91370034493303e-06	21.33866207
Phosphatidylcholine (17:0_20:4)	GCST90277298	18	73095106	G	A	-0.0921214	0.0204404	0.786653	5.17474413636724	rs2469035	7106	6.68737786920596e-06	20.31151315
Phosphatidylcholine (17:0_20:4)	GCST90277298	19	19269704	G	A	-0.23955	0.0380352	0.0535314	9.49708435356353	rs187429064	7106	3.18357911109528e-10	39.66623147
Phosphatidylcholine (17:0_20:4)	GCST90277298	19	47696062	A	G	0.0760458	0.0169613	0.418692	5.12768559078384	rs11673120	7106	7.45271320785836e-06	20.10167257
Phosphatidylcholine (17:0_20:4)	GCST90277298	20	25397682	G	A	-0.0775134	0.0168876	0.535632	5.34613476775098	rs6083838	7106	4.50676831413374e-06	21.06772818
Phosphatidylcholine (17:0_20:4)	GCST90277298	21	20132472	A	G	0.144579	0.0305572	0.91437	5.64370534992957	rs11088781	7106	2.27140537979522e-06	22.38635156
Phosphatidylcholine (18:0_18:1)	GCST90277299	1	94975736	T	C	-0.102314	0.0175877	0.332583	8.20549617461446	rs2797620	7173	6.23022635160045e-09	33.84168896
Phosphatidylcholine (18:0_18:1)	GCST90277299	1	218198038	T	C	0.18589	0.0379638	0.0521215	6.00158338931457	rs34833702	7173	9.96360749550016e-07	23.97577759
Phosphatidylcholine (18:0_18:1)	GCST90277299	1	230188618	C	T	-0.127516	0.0215863	0.179796	8.43961884799406	rs612577	7173	3.63396844622302e-09	34.89578281
Phosphatidylcholine (18:0_18:1)	GCST90277299	1	232142866	A	G	-0.107241	0.0226767	0.161628	5.63902481032425	rs2183640	7173	2.29601747774835e-06	22.36464458
Phosphatidylcholine (18:0_18:1)	GCST90277299	2	97693419	T	C	0.08357	0.0187274	0.723279	5.0850273121767	rs11123861	7173	8.22190941874913e-06	19.91341896
Phosphatidylcholine (18:0_18:1)	GCST90277299	3	155568069	C	T	-0.221494	0.0479939	0.0335591	5.39846626114776	rs535686	7173	3.99515597102423e-06	21.29863877
Phosphatidylcholine (18:0_18:1)	GCST90277299	3	180551409	T	G	-0.296016	0.0658731	0.0168317	5.14813678764252	rs115754811	7173	7.10989541429886e-06	20.19361946
Phosphatidylcholine (18:0_18:1)	GCST90277299	4	71877919	T	C	-0.0817305	0.0184537	0.276912	5.0175687802729	rs67835422	7173	9.60353712790198e-06	19.61559109
Phosphatidylcholine (18:0_18:1)	GCST90277299	5	86296114	T	C	0.0938965	0.0196656	0.764985	5.73649878584818	rs4629629	7173	1.8344302956051e-06	22.79735204
Phosphatidylcholine (18:0_18:1)	GCST90277299	6	11511662	A	G	-0.514961	0.114702	0.00570012	5.14029752838901	rs140116915	7173	7.23939830240654e-06	20.15610898
Phosphatidylcholine (18:0_18:1)	GCST90277299	6	147266089	G	A	-0.152857	0.0337946	0.0668771	5.20820187313585	rs10457811	7173	6.19153207146477e-06	20.4586062
Phosphatidylcholine (18:0_18:1)	GCST90277299	7	50773538	A	G	0.227681	0.0470724	0.0337463	5.87133342897053	rs181751380	7173	1.34482746823317e-06	23.39488407
Phosphatidylcholine (18:0_18:1)	GCST90277299	8	9323885	G	A	0.107289	0.0234477	0.849991	5.31662474117125	rs2169387	7173	4.82364411999587e-06	20.93678036
Phosphatidylcholine (18:0_18:1)	GCST90277299	9	111192133	A	G	-0.0761212	0.0171425	0.412859	5.04087829298034	rs12335533	7173	9.1016830316097e-06	19.71800334
Phosphatidylcholine (18:0_18:1)	GCST90277299	10	59020591	CT	C	0.161391	0.0355015	0.0655719	5.25553625991744	rs34677254	7173	5.55218259153867e-06	20.66641846
Phosphatidylcholine (18:0_18:1)	GCST90277299	10	116636627	C	T	0.0767146	0.0167215	0.531683	5.34185776833982	rs11197775	7173	4.55137093370356e-06	21.04774548
Phosphatidylcholine (18:0_18:1)	GCST90277299	11	44029081	T	C	-0.741745	0.160682	0.00286202	5.40131486758501	rs150862068	7173	3.96903686223881e-06	21.30957546
Phosphatidylcholine (18:0_18:1)	GCST90277299	11	91426863	C	T	0.421103	0.0915308	0.00880666	5.36860395750845	rs16916055	7173	4.27952967790882e-06	21.16616388
Phosphatidylcholine (18:0_18:1)	GCST90277299	12	34480655	T	C	0.138016	0.0285669	0.0971648	5.85915123751161	rs117207178	7173	1.38308465351722e-06	23.34170865
Phosphatidylcholine (18:0_18:1)	GCST90277299	12	79313979	C	T	-0.0822255	0.0185212	0.287788	5.03885470066459	rs11113650	7173	9.14419122094797e-06	19.70946352
Phosphatidylcholine (18:0_18:1)	GCST90277299	12	92131416	T	C	0.240743	0.047273	0.0334803	6.44165118915559	rs73215839	7173	3.61700251588237e-07	25.93468684
Phosphatidylcholine (18:0_18:1)	GCST90277299	12	121025485	C	T	-0.0826365	0.0167601	0.490334	6.07700814499735	rs2708081	7173	8.37513574789811e-07	24.3103168
Phosphatidylcholine (18:0_18:1)	GCST90277299	15	58432593	A	T	0.0855686	0.0182908	0.310621	5.53091951871376	rs8034802	7173	2.94496732988444e-06	21.88585165
Phosphatidylcholine (18:0_18:1)	GCST90277299	16	32012667	T	A	0.302354	0.0640853	0.0206277	5.61524783588734	rs151331635	7173	2.42522571299814e-06	22.25945842
Phosphatidylcholine (18:0_18:1)	GCST90277299	16	70566761	C	T	-0.20742	0.0444713	0.0368946	5.50130432517746	rs77191869	7173	3.15279457683659e-06	21.7541245
Phosphatidylcholine (18:0_18:1)	GCST90277299	16	71310208	G	A	-0.118055	0.0263687	0.112499	5.11477222102369	rs34832413	7173	7.67764061041788e-06	20.04432024
Phosphatidylcholine (18:0_18:1)	GCST90277299	17	31609275	T	C	-0.0781117	0.0176587	0.335666	5.00634225743529	rs1034642	7173	9.85502527774212e-06	19.56657097
Phosphatidylcholine (18:0_18:1)	GCST90277299	17	43849174	A	G	0.171866	0.0385169	0.0495664	5.08425060132768	rs77027238	7173	8.23662699048138e-06	19.91027629
Phosphatidylcholine (18:0_18:1)	GCST90277299	18	48681930	T	C	0.151399	0.0341503	0.0671049	5.02636345386291	rs113179719	7173	9.41101674456321e-06	19.65427222
Phosphatidylcholine (18:0_18:1)	GCST90277299	19	1991747	A	G	0.172287	0.0371009	0.0556654	5.45856352506177	rs7252513	7173	3.47885618050816e-06	21.56433787
Phosphatidylcholine (18:0_18:1)	GCST90277299	22	46721676	T	C	0.0966475	0.0215542	0.196309	5.12863912545056	rs5769111	7173	7.43636802043938e-06	20.10561826
Phosphatidylcholine (18:0_18:2)	GCST90277300	1	62633352	C	T	-0.100853	0.018809	0.262366	7.07107660723667	rs10889352	7174	8.49030697327546e-08	28.75055481
Phosphatidylcholine (18:0_18:2)	GCST90277300	1	95228712	G	A	0.199693	0.0277522	0.901971	12.1651188108576	rs6678964	7174	6.83724573719528e-13	51.77628065
Phosphatidylcholine (18:0_18:2)	GCST90277300	1	189927375	T	C	-0.0826257	0.0184867	0.289378	5.09921773898295	rs12122878	7174	7.95760285992427e-06	19.9761374
Phosphatidylcholine (18:0_18:2)	GCST90277300	1	211735543	T	C	-0.173361	0.0321078	0.0733784	7.16146182528396	rs55917360	7174	6.89506198468984e-08	29.15289636
Phosphatidylcholine (18:0_18:2)	GCST90277300	1	212247960	G	A	-0.218288	0.0456208	0.0344702	5.7585851392197	rs150457719	7174	1.74347153328214e-06	22.89464586
Phosphatidylcholine (18:0_18:2)	GCST90277300	2	5749013	A	G	0.46285	0.101961	0.00711281	5.24243489544348	rs12620952	7174	5.72222729434988e-06	20.60688577
Phosphatidylcholine (18:0_18:2)	GCST90277300	2	85365218	G	A	0.124114	0.0270373	0.102059	5.34738096050442	rs72840078	7174	4.49385483708228e-06	21.07244384
Phosphatidylcholine (18:0_18:2)	GCST90277300	2	121313828	T	G	0.100453	0.0226053	0.169498	5.04750924811512	rs77588674	7174	8.96377097780053e-06	19.74718854
Phosphatidylcholine (18:0_18:2)	GCST90277300	2	162918693	G	A	0.0752258	0.0167551	0.474428	5.14011088354409	rs6432738	7174	7.24251021568259e-06	20.15763521
Phosphatidylcholine (18:0_18:2)	GCST90277300	2	206629893	C	G	-0.26985	0.0606477	0.0191417	5.05865037994465	rs16838403	7174	8.73674419416245e-06	19.79776542
Phosphatidylcholine (18:0_18:2)	GCST90277300	4	14739231	G	A	0.132984	0.0286355	0.0993301	5.45896798183189	rs73126869	7174	3.47561784337116e-06	21.56697537
Phosphatidylcholine (18:0_18:2)	GCST90277300	4	110207431	T	C	0.0938286	0.0211691	0.797291	5.02440391606549	rs5022521	7174	9.45357521560786e-06	19.64561748
Phosphatidylcholine (18:0_18:2)	GCST90277300	5	86295297	T	G	0.0875567	0.0195971	0.764288	5.09573600635847	rs6878903	7174	8.02165525828681e-06	19.96159095
Phosphatidylcholine (18:0_18:2)	GCST90277300	5	138238036	A	G	0.0940332	0.020892	0.191859	5.16371333960012	rs10040989	7174	6.8594083914573e-06	20.25827195
Phosphatidylcholine (18:0_18:2)	GCST90277300	6	46779152	A	G	-0.129776	0.0287656	0.0951588	5.18452824611019	rs12211498	7174	6.53840403448567e-06	20.35363087
Phosphatidylcholine (18:0_18:2)	GCST90277300	8	9325848	G	A	0.125589	0.023446	0.851774	7.05823609683332	rs9987289	7174	8.74508234401532e-08	28.69232117
Phosphatidylcholine (18:0_18:2)	GCST90277300	9	15298668	C	T	0.126839	0.0273213	0.898752	5.45582265119172	rs675849	7174	3.50088100071632e-06	21.55276029
Phosphatidylcholine (18:0_18:2)	GCST90277300	9	80727726	C	T	-0.337856	0.0723479	0.0141535	5.51267376417905	rs192934615	7174	3.07132826004955e-06	21.80777776
Phosphatidylcholine (18:0_18:2)	GCST90277300	9	132230557	A	G	-0.105324	0.0231448	0.171374	5.26494455311076	rs2274855	7174	5.43319693331285e-06	20.70846099
Phosphatidylcholine (18:0_18:2)	GCST90277300	11	43971474	A	G	0.0773405	0.0171117	0.616811	5.2015738284845	rs7932326	7174	6.28674972571672e-06	20.42808403
Phosphatidylcholine (18:0_18:2)	GCST90277300	11	61852357	A	C	-0.247196	0.0167074	0.5815	48.0898827981317	rs174594	7174	8.13049902121605e-49	218.9097662
Phosphatidylcholine (18:0_18:2)	GCST90277300	11	107889276	A	G	-0.108913	0.0238047	0.860325	5.31596158587343	rs10890773	7174	4.83101531347714e-06	20.93312257
Phosphatidylcholine (18:0_18:2)	GCST90277300	11	116778201	C	G	-0.128344	0.0231464	0.848991	7.51667130007852	rs964184	7174	3.04318741970031e-08	30.74568922
Phosphatidylcholine (18:0_18:2)	GCST90277300	11	126095437	C	T	-0.165154	0.0365668	0.05498	5.19500463857992	rs564216	7174	6.38256669110197e-06	20.39878406
Phosphatidylcholine (18:0_18:2)	GCST90277300	12	62017823	A	G	0.0796225	0.0167976	0.402974	5.66208130979426	rs1440724	7174	2.17730209377036e-06	22.46865876
Phosphatidylcholine (18:0_18:2)	GCST90277300	15	58416983	A	G	0.0909245	0.0167329	0.492559	7.24433482028824	rs422137	7174	5.6972487227805e-08	29.52700597
Phosphatidylcholine (18:0_18:2)	GCST90277300	15	58431476	T	C	0.135263	0.0192838	0.258046	11.5989914347929	rs1800588	7174	2.51772658217042e-12	49.20087129
Phosphatidylcholine (18:0_18:2)	GCST90277300	16	15043593	A	G	0.0956916	0.0177265	0.332015	7.15879801018571	rs62039480	7174	6.93748392493452e-08	29.14081155
Phosphatidylcholine (18:0_18:2)	GCST90277300	16	56960616	T	C	0.107352	0.0184986	0.27829	8.16902640117583	rs17231506	7174	6.77600314389124e-09	33.67771028
Phosphatidylcholine (18:0_18:2)	GCST90277300	17	44755436	A	G	0.111183	0.0239184	0.138776	5.46826334033896	rs77008693	7174	3.40201841153872e-06	21.60789831
Phosphatidylcholine (18:0_18:2)	GCST90277300	18	13728480	T	C	-0.0843335	0.017482	0.325537	5.84324675702425	rs34031934	7174	1.4346740500012e-06	23.27115923
Phosphatidylcholine (18:0_18:2)	GCST90277300	18	49649558	C	T	0.600154	0.125124	0.00485169	5.78354895958153	rs117528775	7174	1.64608038729578e-06	23.00616185
Phosphatidylcholine (18:0_18:2)	GCST90277300	21	32410680	T	C	-0.163763	0.0350854	0.0639983	5.50877570545334	rs112121830	7174	3.09901939711711e-06	21.78606058
Phosphatidylcholine (18:0_18:3)	GCST90277301	1	91728966	A	G	-0.0829259	0.0175711	0.394292	5.61729415578865	rs10874911	6692	2.41382535150476e-06	22.27319332
Phosphatidylcholine (18:0_18:3)	GCST90277301	1	94975736	T	C	-0.0971052	0.018252	0.332583	6.97120921047952	rs2797620	6692	1.0685400128562e-07	28.30505831
Phosphatidylcholine (18:0_18:3)	GCST90277301	1	230166915	G	A	0.091198	0.0197125	0.747162	5.42138898452739	rs4846841	6692	3.78975396033398e-06	21.4036192
Phosphatidylcholine (18:0_18:3)	GCST90277301	2	27508073	C	T	-0.085321	0.0181115	0.650878	5.59940708702968	rs1260326	6692	2.51531808263817e-06	22.19233673
Phosphatidylcholine (18:0_18:3)	GCST90277301	4	94538445	C	G	0.379737	0.083259	0.0125675	5.28580717134967	rs79831249	6692	5.17836702676901e-06	20.80192132
Phosphatidylcholine (18:0_18:3)	GCST90277301	5	44740041	T	C	0.138231	0.0299198	0.0952286	5.4081802108795	rs75593273	6692	3.9067874966057e-06	21.34487065
Phosphatidylcholine (18:0_18:3)	GCST90277301	5	122510180	T	G	-0.0899691	0.019386	0.280962	5.45262243697278	rs181264690	6692	3.52677345258957e-06	21.53824612
Phosphatidylcholine (18:0_18:3)	GCST90277301	5	176998593	A	C	-0.295362	0.059331	0.0235046	6.18257761469834	rs183478874	6692	6.56783729245951e-07	24.78254502
Phosphatidylcholine (18:0_18:3)	GCST90277301	6	41878684	A	T	0.123891	0.0270882	0.118296	5.31219230068418	rs72867166	6692	4.87312665788326e-06	20.9179549
Phosphatidylcholine (18:0_18:3)	GCST90277301	11	47350047	T	C	-0.125386	0.0281995	0.104543	5.05188034874522	rs3729986	6692	8.87400463575443e-06	19.77039198
Phosphatidylcholine (18:0_18:3)	GCST90277301	11	130971030	A	T	-0.293805	0.0663189	0.0180339	5.01957458641652	rs11222413	6692	9.55928508257772e-06	19.62653967
Phosphatidylcholine (18:0_18:3)	GCST90277301	12	12204586	G	A	0.614182	0.135217	0.00488782	5.24668640877646	rs116844659	6692	5.66648301361659e-06	20.63153667
Phosphatidylcholine (18:0_18:3)	GCST90277301	12	30829729	T	G	-0.44829	0.100941	0.00753209	5.04178189749059	rs118094862	6692	9.08276551770776e-06	19.7234506
Phosphatidylcholine (18:0_18:3)	GCST90277301	12	92131416	T	C	0.26912	0.0490847	0.0334803	7.36349163307413	rs73215839	6692	4.33020410037808e-08	30.06073993
Phosphatidylcholine (18:0_18:3)	GCST90277301	12	120977490	A	G	-0.0805735	0.017354	0.546768	5.45651449924983	rs7139079	6692	3.49530840052281e-06	21.55684863
Phosphatidylcholine (18:0_18:3)	GCST90277301	15	95071963	G	T	0.316381	0.0711384	0.015541	5.05420388040711	rs16949722	6692	8.82665434098999e-06	19.77937674
Phosphatidylcholine (18:0_18:3)	GCST90277301	16	56951643	G	A	0.0957364	0.0216259	0.792486	5.01303807566245	rs12448528	6692	9.70424883986013e-06	19.59773154
Phosphatidylcholine (18:0_18:3)	GCST90277301	16	76816258	A	T	0.305657	0.0642546	0.0190409	5.69845513589813	rs4888557	6692	2.00237246281301e-06	22.62873329
Phosphatidylcholine (18:0_18:3)	GCST90277301	17	13574441	A	G	0.303569	0.0671182	0.0178054	5.20722880635116	rs143029300	6692	6.20542017956077e-06	20.45663697
Phosphatidylcholine (18:0_18:3)	GCST90277301	19	14102503	A	G	0.289814	0.0632276	0.0210568	5.33288689290188	rs62122127	6692	4.64636268740554e-06	21.00996495
Phosphatidylcholine (18:0_18:3)	GCST90277301	19	21959621	T	C	0.515212	0.115141	0.00605523	5.10914625667694	rs145856648	6692	7.7777457699585e-06	20.02220693
Phosphatidylcholine (18:0_18:3)	GCST90277301	19	56525734	G	C	-0.0969816	0.0204323	0.234427	5.6757511056857	rs16987303	6692	2.10983695178768e-06	22.52911732
Phosphatidylcholine (18:0_18:3)	GCST90277301	21	33084026	T	C	0.0809634	0.0179308	0.62335	5.19192348568539	rs2834084	6692	6.4280095647692e-06	20.38816514
Phosphatidylcholine (18:0_20:2)	GCST90277302	1	214966966	A	G	-0.294425	0.0650763	0.0220216	5.20943975296172	rs111595890	5778	6.17390932846255e-06	20.46933164
Phosphatidylcholine (18:0_20:2)	GCST90277302	2	68444883	T	C	0.188336	0.0425691	0.947974	5.00661779131113	rs6744368	5778	9.84877483655718e-06	19.57391725
Phosphatidylcholine (18:0_20:2)	GCST90277302	4	43912586	T	C	-0.0884086	0.0190839	0.620938	5.43440180393756	rs12513382	5778	3.67788542728685e-06	21.46123758
Phosphatidylcholine (18:0_20:2)	GCST90277302	5	86253956	A	G	-0.198543	0.0444366	0.0478874	5.09506590566985	rs112997491	5778	8.03404193605962e-06	19.96307854
Phosphatidylcholine (18:0_20:2)	GCST90277302	5	123138027	ACC	A	0.128012	0.0261671	0.149352	5.98996581248912	rs112789380	5778	1.02337354872059e-06	23.93261627
Phosphatidylcholine (18:0_20:2)	GCST90277302	5	166671878	G	T	-0.0896864	0.018839	0.593244	5.70498517093819	rs1422819	5778	1.97249008598747e-06	22.66404853
Phosphatidylcholine (18:0_20:2)	GCST90277302	8	5603995	T	C	-0.104958	0.0236478	0.189534	5.03506604524159	rs67207258	5778	9.22431137967369e-06	19.69924609
Phosphatidylcholine (18:0_20:2)	GCST90277302	8	12981507	G	A	-0.290216	0.0623934	0.0237735	5.47256930238956	rs112483795	5778	3.36845459456538e-06	21.63542344
Phosphatidylcholine (18:0_20:2)	GCST90277302	11	61770929	C	G	0.102095	0.0190133	0.44432	7.0879191518556	rs174527	5778	8.16734400264466e-08	28.8332731
Phosphatidylcholine (18:0_20:2)	GCST90277302	11	61803311	C	T	0.282264	0.0185855	0.407429	50.3926518402872	rs174547	5778	4.04900357025605e-51	230.6547936
Phosphatidylcholine (18:0_20:2)	GCST90277302	12	90339893	G	A	0.0869636	0.0194859	0.347699	5.08452502918344	rs7959861	5778	8.23142396356094e-06	19.91746582
Phosphatidylcholine (18:0_20:2)	GCST90277302	12	120977490	A	G	-0.0989917	0.0186621	0.546768	6.93131926807716	rs7139079	5778	1.17133395227148e-07	28.13691901
Phosphatidylcholine (18:0_20:2)	GCST90277302	13	37429471	T	C	-0.122655	0.0272722	0.137557	5.15450978763778	rs17238104	5778	7.00632392627138e-06	20.22693912
Phosphatidylcholine (18:0_20:2)	GCST90277302	13	73360255	G	T	0.426557	0.0953508	0.0100829	5.10566574332521	rs147220276	5778	7.84032844965382e-06	20.01268983
Phosphatidylcholine (18:0_20:2)	GCST90277302	14	24946787	A	T	-0.0950614	0.0205663	0.710613	5.41130362129959	rs9671254	5778	3.87879099517024e-06	21.36466458
Phosphatidylcholine (18:0_20:2)	GCST90277302	16	15045737	C	T	0.0978859	0.0188062	0.436156	6.69781264440415	rs34955778	5778	2.00533694756262e-07	27.09181964
Phosphatidylcholine (18:0_20:2)	GCST90277302	17	54741041	A	G	0.18965	0.0396877	0.939817	5.74304331749914	rs8068923	5778	1.80699388342665e-06	22.83462226
Phosphatidylcholine (18:0_20:2)	GCST90277302	20	6660791	T	C	0.181577	0.0406395	0.0593732	5.09500616429328	rs8183765	5778	8.03514717169598e-06	19.96296111
Phosphatidylcholine (18:0_20:2)	GCST90277302	22	27828806	G	A	-0.123414	0.0264922	0.149559	5.48769268980548	rs6005648	5778	3.25317413122672e-06	21.7016526
Phosphatidylcholine (18:0_20:3)	GCST90277303	1	74502464	C	T	0.226895	0.0506182	0.0291657	5.12572422241792	rs116259186	7169	7.48644740026517e-06	20.09261471
Phosphatidylcholine (18:0_20:3)	GCST90277303	1	94975736	T	C	-0.116496	0.017535	0.332583	10.4851741620831	rs2797620	7169	3.27209450043876e-11	44.13778014
Phosphatidylcholine (18:0_20:3)	GCST90277303	1	242606205	A	G	0.089275	0.0198718	0.233553	5.14611106576252	rs11577288	7169	7.14313625313133e-06	20.18298059
Phosphatidylcholine (18:0_20:3)	GCST90277303	2	169055662	A	C	0.335272	0.0744496	0.0135873	5.1681611537311	rs13001426	7169	6.78951647158748e-06	20.28008789
Phosphatidylcholine (18:0_20:3)	GCST90277303	3	37451054	G	A	-0.094359	0.0210261	0.201222	5.1364401388565	rs62239496	7169	7.3039848068512e-06	20.1395243
Phosphatidylcholine (18:0_20:3)	GCST90277303	3	148308352	C	A	-0.178567	0.0394103	0.0526379	5.22460571693946	rs114162005	7169	5.96203173051692e-06	20.52971513
Phosphatidylcholine (18:0_20:3)	GCST90277303	4	16403106	A	T	0.371107	0.0828434	0.0105207	5.11979153865662	rs139676091	7169	7.58941779653454e-06	20.06700059
Phosphatidylcholine (18:0_20:3)	GCST90277303	4	158046658	G	C	-0.127445	0.0288245	0.0958629	5.00247606951183	rs78009561	7169	9.94314861166393e-06	19.54888708
Phosphatidylcholine (18:0_20:3)	GCST90277303	5	16863519	G	A	-0.203757	0.0438619	0.03828	5.46195969919266	rs140123208	7169	3.45175768793563e-06	21.5799381
Phosphatidylcholine (18:0_20:3)	GCST90277303	5	33853083	T	C	-0.197047	0.0428761	0.040918	5.35828063961873	rs192117305	7169	4.38247412266875e-06	21.12073872
Phosphatidylcholine (18:0_20:3)	GCST90277303	5	168832803	G	T	0.14265	0.0300782	0.0855746	5.66784951942676	rs72827678	7169	2.14857481414765e-06	22.49261069
Phosphatidylcholine (18:0_20:3)	GCST90277303	6	32238762	T	C	-0.0950661	0.0207676	0.200107	5.32053467618843	rs3134937	7169	4.78041195485985e-06	20.95456911
Phosphatidylcholine (18:0_20:3)	GCST90277303	9	130575137	A	G	0.289243	0.0613692	0.0194209	5.60501282949743	rs151178379	7169	2.4830597521203e-06	22.21389889
Phosphatidylcholine (18:0_20:3)	GCST90277303	9	133667068	A	G	-0.298967	0.0671234	0.0163909	5.06821446797928	rs56205329	7169	8.54644558874634e-06	19.83803324
Phosphatidylcholine (18:0_20:3)	GCST90277303	11	61779596	A	G	0.236081	0.0265216	0.112286	18.1632056808729	rs7943728	7169	6.8674312301393e-19	79.23601595
Phosphatidylcholine (18:0_20:3)	GCST90277303	11	124328766	A	G	0.364486	0.0818203	0.0113623	5.06944797736126	rs140588245	7169	8.52220589831688e-06	19.84447291
Phosphatidylcholine (18:0_20:3)	GCST90277303	12	6260820	C	A	0.209601	0.0446883	0.0381435	5.55648881258577	rs112534228	7169	2.77658636997485e-06	21.9988021
Phosphatidylcholine (18:0_20:3)	GCST90277303	12	120978847	C	A	0.0774931	0.0171591	0.377162	5.19433671444496	rs1169288	7169	6.39239032551151e-06	20.3956269
Phosphatidylcholine (18:0_20:3)	GCST90277303	14	33476504	A	T	-0.110814	0.0223005	0.173829	6.16306061199287	rs11847009	7169	6.86972556499222e-07	24.69221572
Phosphatidylcholine (18:0_20:3)	GCST90277303	15	58368884	C	T	0.182909	0.038697	0.0478687	5.63383140968888	rs59739041	7169	2.32363864280424e-06	22.34166604
Phosphatidylcholine (18:0_20:3)	GCST90277303	16	15036737	G	A	-0.199133	0.0176083	0.334003	28.6808707044551	rs6498540	7169	2.08511155759129e-29	127.8944255
Phosphatidylcholine (18:0_20:3)	GCST90277303	16	15773795	G	T	0.0885417	0.0183593	0.296257	5.84036342900395	rs56374730	7169	1.4442306948291e-06	23.25859494
Phosphatidylcholine (18:0_20:3)	GCST90277303	16	78589971	C	G	0.151989	0.0316454	0.0783442	5.7976230346546	rs11648397	7169	1.59359135589322e-06	23.06763846
Phosphatidylcholine (18:0_20:3)	GCST90277303	17	51561964	T	C	-0.236328	0.0524785	0.0275072	5.16827193257699	rs116917626	7169	6.78778483807163e-06	20.2799805
Phosphatidylcholine (18:0_20:3)	GCST90277303	19	18294126	G	A	-0.0883694	0.0176817	0.666389	6.22709359477567	rs4808779	7169	5.92797557049779e-07	24.97789163
Phosphatidylcholine (18:0_20:3)	GCST90277303	20	32243354	C	G	-0.0752064	0.0167689	0.493171	5.13039765923876	rs6141277	7169	7.40631775515976e-06	20.11409286
Phosphatidylcholine (18:0_20:3)	GCST90277303	20	44413724	T	C	-0.184397	0.0372183	0.0524109	6.13009106405385	rs1800961	7169	7.41154817638991e-07	24.54678608
Phosphatidylcholine (18:0_20:3)	GCST90277303	20	62310086	A	C	-0.0812593	0.0171348	0.399474	5.66716058486102	rs2379129	7169	2.15198586863784e-06	22.48992848
Phosphatidylcholine (18:0_20:4)	GCST90277304	1	94975736	T	C	-0.101178	0.0173831	0.332583	8.21403783884178	rs2797620	7174	6.10888797585089e-09	33.87799688
Phosphatidylcholine (18:0_20:4)	GCST90277304	3	64950744	C	T	-0.105543	0.0230291	0.146241	5.33125449647399	rs938822	7174	4.66385998125491e-06	21.00414162
Phosphatidylcholine (18:0_20:4)	GCST90277304	5	38490169	G	A	0.0956599	0.0203785	0.207948	5.56554639858743	rs3110971	7174	2.71927795190813e-06	22.03511988
Phosphatidylcholine (18:0_20:4)	GCST90277304	5	132304843	G	A	0.0792126	0.0168901	0.420281	5.55643450321323	rs6860806	7174	2.77693360923029e-06	21.99500652
Phosphatidylcholine (18:0_20:4)	GCST90277304	6	42979275	C	G	0.0762289	0.0166323	0.458006	5.33165256655933	rs9462860	7174	4.65958709123832e-06	21.0055804
Phosphatidylcholine (18:0_20:4)	GCST90277304	10	36620136	T	C	-0.0781871	0.016836	0.577574	5.45850940113007	rs2990536	7174	3.47928975983145e-06	21.567131
Phosphatidylcholine (18:0_20:4)	GCST90277304	10	124924165	G	A	0.146206	0.0320266	0.0719125	5.29541193854022	rs61873274	7174	5.06510043649255e-06	20.8405281
Phosphatidylcholine (18:0_20:4)	GCST90277304	11	61012351	A	G	0.124436	0.0246695	0.133653	6.33124622471659	rs12275418	7174	4.66394881196152e-07	25.44317997
Phosphatidylcholine (18:0_20:4)	GCST90277304	11	61481911	A	C	-0.162646	0.0213064	0.803119	13.5900477858581	rs3019200	7174	2.57011297509797e-14	58.27289869
Phosphatidylcholine (18:0_20:4)	GCST90277304	11	61594967	G	A	-0.249044	0.0447471	0.036937	7.56774369320029	rs79136768	7174	2.70555462537839e-08	30.97578899
Phosphatidylcholine (18:0_20:4)	GCST90277304	11	61744026	T	C	0.242617	0.0244942	0.133653	22.2563896939735	rs3741252	7174	5.54128268558196e-23	98.11060129
Phosphatidylcholine (18:0_20:4)	GCST90277304	11	61776027	C	T	-0.666205	0.0151015	0.41439	375.613078792837	rs174528	7174	0	1946.146823
Phosphatidylcholine (18:0_20:4)	GCST90277304	11	62056826	A	G	-0.34609	0.041834	0.0432839	15.8121173725022	rs147981159	7174	1.54128384901531e-16	68.44146823
Phosphatidylcholine (18:0_20:4)	GCST90277304	11	62454004	A	G	0.148945	0.0197143	0.255777	13.3294304681932	rs4382917	7174	4.68348929394004e-14	57.08067963
Phosphatidylcholine (18:0_20:4)	GCST90277304	11	75722099	A	G	-0.0876735	0.0167634	0.492903	6.75911296726559	rs1219539	7174	1.7413538591838e-07	27.35347282
Phosphatidylcholine (18:0_20:4)	GCST90277304	11	75744328	T	A	-0.101192	0.0198441	0.2323	6.4565641880546	rs600518	7174	3.49490851572373e-07	26.0033646
Phosphatidylcholine (18:0_20:4)	GCST90277304	12	91627546	CA	C	0.125776	0.0267811	0.106655	5.56989915061747	rs144719617	7174	2.69215988933063e-06	22.05660855
Phosphatidylcholine (18:0_20:4)	GCST90277304	13	98690376	T	C	-0.0752749	0.0167959	0.464828	5.12433873130267	rs2802390	7174	7.5103688855299e-06	20.08601645
Phosphatidylcholine (18:0_20:4)	GCST90277304	14	83647468	A	G	-0.205582	0.0462833	0.0339843	5.04274912779008	rs139102782	7174	9.06255952654992e-06	19.7297481
Phosphatidylcholine (18:0_20:4)	GCST90277304	15	58431740	A	G	0.0936813	0.0190306	0.266647	6.05881957940177	rs2070895	7174	8.73334105524885e-07	24.23264697
Phosphatidylcholine (18:0_20:4)	GCST90277304	16	1939264	T	G	0.255782	0.044991	0.035936	7.86830759326083	rs147549994	7174	1.35422992618533e-08	32.32128847
Phosphatidylcholine (18:0_20:4)	GCST90277304	16	15033677	A	T	-0.0966379	0.0178508	0.314954	7.19653833519974	rs72789541	7174	6.36006662013559e-08	29.30755572
Phosphatidylcholine (18:0_20:4)	GCST90277304	16	56972678	T	C	-0.0957621	0.0215742	0.177345	5.03563423836053	rs7499892	7174	9.21225098423422e-06	19.70234509
Phosphatidylcholine (18:0_20:4)	GCST90277304	16	57423359	G	A	-0.102525	0.0218934	0.171801	5.53978649409298	rs223841	7174	2.88544968634204e-06	21.9297223
Phosphatidylcholine (18:0_20:4)	GCST90277304	18	73092300	G	A	-0.101966	0.0202777	0.789143	6.29610692179326	rs1477491	7174	5.05700145056366e-07	25.2856067
Phosphatidylcholine (18:0_20:4)	GCST90277304	19	7552489	C	G	-0.104117	0.0216253	0.817577	5.82396770725408	rs793864	7174	1.49979635140673e-06	23.18029774
Phosphatidylcholine (18:0_20:4)	GCST90277304	19	15845766	A	G	-0.0770788	0.0173846	0.356557	5.02677	rs73005469	7174	9.40220436712193e-06	19.65805222
Phosphatidylcholine (18:0_20:4)	GCST90277304	19	19269704	G	A	-0.201939	0.0374936	0.0535314	7.12962932846059	rs187429064	7174	7.41943221725502e-08	29.00855654
Phosphatidylcholine (18:0_20:5)	GCST90277305	1	8828055	T	C	-0.0778686	0.0175205	0.354184	5.04864618292713	rs4908782	7121	8.94033550813126e-06	19.75293985
Phosphatidylcholine (18:0_20:5)	GCST90277305	1	169897372	CTT	C	0.212189	0.0419206	0.0415343	6.37099471111797	rs138053477	7121	4.25603596145729e-07	25.6206859
Phosphatidylcholine (18:0_20:5)	GCST90277305	1	210394086	G	A	-0.0756118	0.0170989	0.427476	5.00343455885756	rs1076708	7121	9.9212282481264e-06	19.5543241
Phosphatidylcholine (18:0_20:5)	GCST90277305	3	139980152	G	A	-0.202272	0.042981	0.0399378	5.58992106039458	rs35226034	7121	2.57086303362988e-06	22.14718361
Phosphatidylcholine (18:0_20:5)	GCST90277305	3	169305300	C	T	-0.228018	0.0513692	0.0277912	5.03745289086418	rs12487951	7121	9.17375440269942e-06	19.70301371
Phosphatidylcholine (18:0_20:5)	GCST90277305	3	176095628	C	T	0.167981	0.0359228	0.0634921	5.52662455254823	rs71629271	7121	2.97423614691959e-06	21.86653471
Phosphatidylcholine (18:0_20:5)	GCST90277305	4	37392086	G	A	-0.0781128	0.0166556	0.537843	5.55562461204466	rs2054498	7121	2.78211698694554e-06	21.99499394
Phosphatidylcholine (18:0_20:5)	GCST90277305	5	113783266	C	G	-0.0793501	0.0177811	0.3874	5.08543599755862	rs12656795	7121	8.2141759710322e-06	19.91488065
Phosphatidylcholine (18:0_20:5)	GCST90277305	5	174893516	A	G	0.263778	0.0562692	0.0266504	5.55116321966252	rs2431163	7121	2.81084424025066e-06	21.97534292
Phosphatidylcholine (18:0_20:5)	GCST90277305	6	11061917	T	C	0.119196	0.0253633	0.123106	5.5766781356363	rs9380073	7121	2.65046372279269e-06	22.08573444
Phosphatidylcholine (18:0_20:5)	GCST90277305	6	67555567	T	G	-0.200162	0.045079	0.0368899	5.04019103944419	rs187698886	7121	9.11609748077599e-06	19.7158142
Phosphatidylcholine (18:0_20:5)	GCST90277305	7	71849296	T	C	-0.0768354	0.0169984	0.435469	5.20184729077373	rs2023988	7121	6.28279239285621e-06	20.43179976
Phosphatidylcholine (18:0_20:5)	GCST90277305	7	132693734	A	C	-0.0806159	0.017116	0.409033	5.59823234201606	rs7780677	7121	2.52213110346979e-06	22.18384683
Phosphatidylcholine (18:0_20:5)	GCST90277305	7	147506779	C	T	-0.527556	0.117553	0.00551559	5.13650371827923	rs145259113	7121	7.30291560342702e-06	20.14047456
Phosphatidylcholine (18:0_20:5)	GCST90277305	9	16421864	CCT	C	-0.0783658	0.0167843	0.464201	5.51135110846996	rs5896690	7121	3.08069633228994e-06	21.7995072
Phosphatidylcholine (18:0_20:5)	GCST90277305	10	116536092	T	C	-0.441042	0.0975247	0.00856565	5.20700709666152	rs146438407	7121	6.208588888988e-06	20.45175831
Phosphatidylcholine (18:0_20:5)	GCST90277305	11	61481911	A	C	-0.108226	0.0214697	0.803119	6.32386367520136	rs3019200	7121	4.74390872924839e-07	25.41038602
Phosphatidylcholine (18:0_20:5)	GCST90277305	11	61770929	C	G	-0.115568	0.0171521	0.44432	10.7621044795757	rs174527	7121	1.72940026196064e-11	45.39840501
Phosphatidylcholine (18:0_20:5)	GCST90277305	11	61790331	C	T	-0.419506	0.0164553	0.410377	136.481371456785	rs102275	7121	3.30087093189494e-137	649.9272474
Phosphatidylcholine (18:0_20:5)	GCST90277305	11	62451557	G	A	0.110547	0.019742	0.257197	7.65335786015845	rs7936002	7121	2.22147863018112e-08	31.35534816
Phosphatidylcholine (18:0_20:5)	GCST90277305	11	68908029	T	C	-0.141112	0.0288698	0.0979671	5.98191592150992	rs508049	7121	1.04251923937009e-06	23.89133093
Phosphatidylcholine (18:0_20:5)	GCST90277305	13	107595697	C	T	0.0919964	0.0201124	0.218684	5.31329555146901	rs9587408	7121	4.86076302433076e-06	20.92251415
Phosphatidylcholine (18:0_20:5)	GCST90277305	15	94356658	A	G	-0.764821	0.156222	0.00353246	5.99966230171486	rs80116939	7121	1.00077788143025e-06	23.96818903
Phosphatidylcholine (18:0_20:5)	GCST90277305	16	10434179	G	A	0.123448	0.0227916	0.164905	7.20242287919423	rs62025936	7121	6.27447106403195e-08	29.33718827
Phosphatidylcholine (18:0_20:5)	GCST90277305	16	20568904	C	T	0.275648	0.0603919	0.0200537	5.29309149014879	rs61653779	7121	5.09223584754638e-06	20.83302356
Phosphatidylcholine (18:0_20:5)	GCST90277305	18	71740925	A	T	0.0754393	0.0170196	0.580838	5.02468872292296	rs2135279	7121	9.44737766875247e-06	19.64701614
Phosphatidylcholine (18:0_22:5)	GCST90277306	1	94975736	T	C	-0.0857829	0.0180919	0.332583	5.66500263946259	rs2797620	6805	2.16270537965652e-06	22.4819041
Phosphatidylcholine (18:0_22:5)	GCST90277306	1	218198038	T	C	0.197071	0.0389961	0.0521215	6.35221807799327	rs34833702	6805	4.44408054976915e-07	25.53895306
Phosphatidylcholine (18:0_22:5)	GCST90277306	1	230188399	T	G	-0.0971671	0.0206986	0.213535	5.5649076269302	rs628035	6805	2.72328047967101e-06	22.03720637
Phosphatidylcholine (18:0_22:5)	GCST90277306	2	11621183	C	T	-0.226506	0.0505107	0.967501	5.12903924880473	rs2304401	6805	7.42951991532789e-06	20.10910061
Phosphatidylcholine (18:0_22:5)	GCST90277306	2	27508073	C	T	-0.101199	0.0179027	0.650878	7.78460157107732	rs1260326	6805	1.64209556793875e-08	31.95327476
Phosphatidylcholine (18:0_22:5)	GCST90277306	2	157711265	A	T	0.108182	0.0214051	0.200223	6.35319906277133	rs1220131	6805	4.43405358522794e-07	25.54321095
Phosphatidylcholine (18:0_22:5)	GCST90277306	3	148282274	T	C	-0.20269	0.0424515	0.0485701	5.73595798964577	rs115247383	6805	1.83671600473095e-06	22.79704542
Phosphatidylcholine (18:0_22:5)	GCST90277306	4	30161140	T	G	0.0829165	0.0181813	0.373104	5.28501367490506	rs2613167	6805	5.18783703401159e-06	20.79850206
Phosphatidylcholine (18:0_22:5)	GCST90277306	5	52103978	C	T	0.0784249	0.0176833	0.378429	5.02934440156309	rs13182955	6805	9.34664178488016e-06	19.66895639
Phosphatidylcholine (18:0_22:5)	GCST90277306	5	170155391	G	A	0.079001	0.0170591	0.505704	5.4314259716456	rs1465411	6805	3.70317323046937e-06	21.44632817
Phosphatidylcholine (18:0_22:5)	GCST90277306	6	10999417	C	T	0.0818121	0.0172794	0.458079	5.65037139829054	rs9918362	6805	2.23680745598976e-06	22.41701408
Phosphatidylcholine (18:0_22:5)	GCST90277306	6	110673493	C	T	-0.101613	0.0194073	0.271727	6.77180938765432	rs9374192	6805	1.69118303094711e-07	27.41374121
Phosphatidylcholine (18:0_22:5)	GCST90277306	7	54771130	C	T	-0.329201	0.0690524	0.0159435	5.72076942182372	rs183410044	6805	1.90208787955337e-06	22.72818398
Phosphatidylcholine (18:0_22:5)	GCST90277306	7	136096416	C	G	-0.286373	0.063383	0.0205852	5.19817875730486	rs143380352	6805	6.33608861695269e-06	20.41355091
Phosphatidylcholine (18:0_22:5)	GCST90277306	8	9326154	G	A	0.120711	0.0240274	0.851776	6.28503992848523	rs4841133	6805	5.18752343302299e-07	25.23946463
Phosphatidylcholine (18:0_22:5)	GCST90277306	8	69019004	T	C	0.231382	0.0493868	0.0302758	5.54514558830407	rs113847854	6805	2.85006268237254e-06	21.95014367
Phosphatidylcholine (18:0_22:5)	GCST90277306	8	93993037	C	T	0.153448	0.0345567	0.0689047	5.0403892161749	rs58967664	6805	9.11193858320502e-06	19.71777648
Phosphatidylcholine (18:0_22:5)	GCST90277306	9	33767894	A	G	-0.0789268	0.0175155	0.383057	5.17350293264116	rs34415160	6805	6.70651758006492e-06	20.30504292
Phosphatidylcholine (18:0_22:5)	GCST90277306	9	136677616	G	C	-0.0885172	0.0182625	0.647094	5.89270391284382	rs2236514	6805	1.28025384006684e-06	23.4928052
Phosphatidylcholine (18:0_22:5)	GCST90277306	11	61770929	C	G	-0.100292	0.017517	0.44432	7.96875108591781	rs174527	6805	1.07460514135575e-08	32.78031511
Phosphatidylcholine (18:0_22:5)	GCST90277306	11	61790331	C	T	-0.285172	0.0171351	0.410377	60.2691794361768	rs102275	6805	5.38047433106505e-61	276.9749396
Phosphatidylcholine (18:0_22:5)	GCST90277306	11	88482589	T	A	-0.127346	0.0286921	0.0982892	5.0366708422093	rs41352345	6805	9.19028877278838e-06	19.69908003
Phosphatidylcholine (18:0_22:5)	GCST90277306	12	70541856	G	A	-0.0771304	0.0170873	0.472285	5.18929708729521	rs11178277	6805	6.46700077071413e-06	20.37531251
Phosphatidylcholine (18:0_22:5)	GCST90277306	12	93538379	T	G	0.0999887	0.0210104	0.215059	5.70247179475104	rs7968201	6805	1.98393849951029e-06	22.6481745
Phosphatidylcholine (18:0_22:5)	GCST90277306	12	120978819	G	C	0.107706	0.0171666	0.470007	9.42854165320216	rs1169289	6805	3.72784929409952e-10	39.36508732
Phosphatidylcholine (18:0_22:5)	GCST90277306	14	100895541	T	C	-0.0956012	0.0215114	0.22284	5.04791307381235	rs7146460	6805	8.95543995170237e-06	19.7510112
Phosphatidylcholine (18:0_22:5)	GCST90277306	15	70670258	C	A	-0.245485	0.055313	0.0240145	5.03576719512008	rs55982271	6805	9.20943113820419e-06	19.69679174
Phosphatidylcholine (18:0_22:5)	GCST90277306	17	18192664	A	G	-0.104713	0.0218788	0.813964	5.76063928259383	rs8068517	6805	1.73524466326462e-06	22.90626115
Phosphatidylcholine (18:0_22:5)	GCST90277306	18	52743009	C	T	-0.461775	0.0917664	0.00935496	6.30354741248062	rs147797702	6805	4.97110100621204e-07	25.32173414
Phosphatidylcholine (18:0_22:5)	GCST90277306	18	54154713	T	C	0.492072	0.102035	0.00742645	5.83953373901045	rs117135394	6805	1.44699243631011e-06	23.25728255
Phosphatidylcholine (18:0_22:6)	GCST90277307	1	53711606	C	T	0.0984192	0.0220982	0.178136	5.06739719505599	rs7539908	7004	8.56254377812085e-06	19.83562373
Phosphatidylcholine (18:0_22:6)	GCST90277307	1	222093891	T	C	0.0844564	0.0177394	0.347003	5.70691961916713	rs7542307	7004	1.96372369646579e-06	22.66664682
Phosphatidylcholine (18:0_22:6)	GCST90277307	3	124802671	T	G	0.125986	0.0270503	0.111661	5.48700010457865	rs2619330	7004	3.25836622540137e-06	21.69204032
Phosphatidylcholine (18:0_22:6)	GCST90277307	3	176189554	C	T	-0.0895605	0.018682	0.706892	5.77776947071937	rs2067613	7004	1.66813244444663e-06	22.98191868
Phosphatidylcholine (18:0_22:6)	GCST90277307	4	147476374	A	G	-0.472208	0.0999636	0.00798403	5.6275406698821	rs62345669	7004	2.35754141162063e-06	22.31428137
Phosphatidylcholine (18:0_22:6)	GCST90277307	5	38486310	T	G	0.0948981	0.0208479	0.207469	5.26763910949073	rs3110235	7004	5.39959131975016e-06	20.72003116
Phosphatidylcholine (18:0_22:6)	GCST90277307	5	134851174	T	C	-0.24407	0.0499228	0.0291319	5.9848928579181	rs139606388	7004	1.03539757164802e-06	23.90181779
Phosphatidylcholine (18:0_22:6)	GCST90277307	6	42963486	A	G	0.102216	0.0172817	0.393394	8.45897978953558	rs4987173	7004	3.47552334871498e-09	34.9836275
Phosphatidylcholine (18:0_22:6)	GCST90277307	7	155293878	T	C	-0.250043	0.0554291	0.02478	5.18359651613113	rs9719746	7004	6.55244650304924e-06	20.34950023
Phosphatidylcholine (18:0_22:6)	GCST90277307	8	6096074	T	G	-0.1924	0.0422775	0.0419607	5.26512260439144	rs10503355	7004	5.43096989742909e-06	20.71054555
Phosphatidylcholine (18:0_22:6)	GCST90277307	8	9326154	G	A	0.106347	0.0238242	0.851776	5.08773837418223	rs4841133	7004	8.17074441606468e-06	19.92571131
Phosphatidylcholine (18:0_22:6)	GCST90277307	8	64610547	T	C	0.101309	0.0223858	0.827616	5.21343605174512	rs3779874	7004	6.11735872166101e-06	20.480984
Phosphatidylcholine (18:0_22:6)	GCST90277307	9	874977	G	T	-0.132598	0.0277047	0.103047	5.76113050112453	rs11792256	7004	1.7332830853564e-06	22.90693817
Phosphatidylcholine (18:0_22:6)	GCST90277307	11	42654689	C	T	0.0786755	0.0171113	0.414617	5.36250992567117	rs61900787	7004	4.34000344582646e-06	21.14039084
Phosphatidylcholine (18:0_22:6)	GCST90277307	11	61779120	G	A	-0.167131	0.017116	0.414119	21.6559658629339	rs174530	7004	2.20817829673914e-22	95.34753456
Phosphatidylcholine (18:0_22:6)	GCST90277307	12	21263479	G	A	-0.0803798	0.0179126	0.646697	5.13536246218552	rs11045913	7004	7.32213172921228e-06	20.1361569
Phosphatidylcholine (18:0_22:6)	GCST90277307	12	46987694	A	G	-0.177456	0.0384184	0.049905	5.40645592442008	rs143578075	7004	3.92232951161588e-06	21.33550014
Phosphatidylcholine (18:0_22:6)	GCST90277307	12	59019021	A	G	-0.116279	0.024707	0.137326	5.59030180841589	rs7974440	7004	2.56861013358718e-06	22.14942956
Phosphatidylcholine (18:0_22:6)	GCST90277307	14	72571809	T	C	-0.186342	0.0387578	0.0530446	5.80788681370208	rs10150075	7004	1.55637120189983e-06	23.11549885
Phosphatidylcholine (18:0_22:6)	GCST90277307	15	62205752	A	T	-0.0827827	0.0186069	0.295832	5.05778190882075	rs12050889	7004	8.75423279235155e-06	19.79388884
Phosphatidylcholine (18:0_22:6)	GCST90277307	15	101196347	T	G	0.189457	0.0415212	0.044898	5.29012788131998	rs117061362	7004	5.12710390280018e-06	20.82003806
Phosphatidylcholine (18:0_22:6)	GCST90277307	17	18166314	T	G	0.111439	0.0218276	0.180542	6.4705203604414	rs72827432	7004	3.38438404943919e-07	26.06528269
Phosphatidylcholine (18:0_22:6)	GCST90277307	20	43445166	G	C	-0.148104	0.032651	0.0747054	5.23454760267385	rs6030870	7004	5.82709900925585e-06	20.57503594
Phosphatidylcholine (18:0_22:6)	GCST90277307	20	56297803	T	C	0.0858671	0.0190303	0.720584	5.18589098689612	rs2426606	7004	6.51791981103658e-06	20.35927563
Phosphatidylcholine (18:1_18:1)	GCST90277308	1	62633352	C	T	-0.112327	0.0188425	0.262366	8.58311002129023	rs10889352	7174	2.6114996905412e-09	35.53786
Phosphatidylcholine (18:1_18:1)	GCST90277308	1	111314654	C	T	-0.0929218	0.0200901	0.219828	5.41967416751826	rs41391244	7174	3.80474743110612e-06	21.39296748
Phosphatidylcholine (18:1_18:1)	GCST90277308	1	230167404	T	C	0.0919518	0.0199508	0.77689	5.38540982371809	rs10779836	7174	4.11708825056809e-06	21.24221697
Phosphatidylcholine (18:1_18:1)	GCST90277308	2	117641775	T	C	0.175394	0.0384117	0.0501636	5.29702645249747	rs4848460	7174	5.046305600209e-06	20.84982474
Phosphatidylcholine (18:1_18:1)	GCST90277308	2	204579749	T	C	-0.227341	0.0494237	0.0315323	5.36671934976419	rs56057593	7174	4.29814091952195e-06	21.15850714
Phosphatidylcholine (18:1_18:1)	GCST90277308	4	29977517	T	C	0.582145	0.128016	0.00466956	5.25856310914633	rs140268092	7174	5.51362075832427e-06	20.67920494
Phosphatidylcholine (18:1_18:1)	GCST90277308	4	38036537	T	C	-0.218309	0.0457382	0.0338396	5.73270751887467	rs73241068	7174	1.8505144518406e-06	22.78164826
Phosphatidylcholine (18:1_18:1)	GCST90277308	4	140097358	T	C	0.208644	0.0458999	0.039388	5.25467269540612	rs79008894	7174	5.56323370579431e-06	20.66275954
Phosphatidylcholine (18:1_18:1)	GCST90277308	5	86717236	T	C	-0.393839	0.0852696	0.00982439	5.40616752153796	rs41441450	7174	3.9249350865633e-06	21.33285535
Phosphatidylcholine (18:1_18:1)	GCST90277308	5	151601186	C	G	-0.290768	0.0655016	0.0176452	5.03853606779732	rs113277188	7174	9.1509025863673e-06	19.70558813
Phosphatidylcholine (18:1_18:1)	GCST90277308	6	18685527	C	T	0.369969	0.0689118	0.0152105	7.08784873905893	rs144512980	7174	8.1686682933709e-08	28.82328549
Phosphatidylcholine (18:1_18:1)	GCST90277308	8	9324101	A	G	0.111614	0.023426	0.849792	5.71464945884746	rs2126263	7174	1.92908134458188e-06	22.70079502
Phosphatidylcholine (18:1_18:1)	GCST90277308	8	22702678	T	C	-0.0767138	0.0170597	0.430186	5.15465145624525	rs13278111	7174	7.0040388079429e-06	20.22107372
Phosphatidylcholine (18:1_18:1)	GCST90277308	11	61832870	C	A	-0.201919	0.0168937	0.590933	31.8936495119722	rs174574	7174	1.27746934709984e-32	142.858083
Phosphatidylcholine (18:1_18:1)	GCST90277308	11	116786845	T	C	-0.0894461	0.0196136	0.765351	5.28516357560911	rs3741298	7174	5.18604671370258e-06	20.7973591
Phosphatidylcholine (18:1_18:1)	GCST90277308	12	112553648	T	C	-0.124578	0.0279248	0.100366	5.08249224772283	rs10850057	7174	8.27004270692191e-06	19.90226781
Phosphatidylcholine (18:1_18:1)	GCST90277308	12	121021637	G	C	-0.0759025	0.0168442	0.438227	5.17382186063398	rs7300883	7174	6.7015943974935e-06	20.30539219
Phosphatidylcholine (18:1_18:1)	GCST90277308	14	68688212	G	A	-0.267488	0.0565865	0.976388	5.63464512492393	rs10145681	7174	2.31928903667268e-06	22.34513288
Phosphatidylcholine (18:1_18:1)	GCST90277308	15	58391167	G	A	-0.109594	0.0168054	0.573441	10.129328781433	rs1532085	7174	7.42456850185168e-11	42.52808709
Phosphatidylcholine (18:1_18:1)	GCST90277308	15	58431280	C	T	0.0925274	0.0192478	0.266328	5.80662776802132	rs1077834	7174	1.56088976173282e-06	23.10886007
Phosphatidylcholine (18:1_18:1)	GCST90277308	16	56960616	T	C	0.10933	0.0185618	0.27829	8.39405035981038	rs17231506	7174	4.03598589870219e-09	34.69273337
Phosphatidylcholine (18:1_18:1)	GCST90277308	18	49695288	A	T	0.121845	0.0271448	0.893849	5.13837339141942	rs2000827	7174	7.27154353466649e-06	20.14847275
Phosphatidylcholine (18:1_18:1)	GCST90277308	22	46945349	G	C	0.0889544	0.0188504	0.262626	5.61733645255665	rs136061	7174	2.41359027589687e-06	22.26864177
Phosphatidylcholine (18:1_18:2)	GCST90277309	1	62633352	C	T	-0.126365	0.0187579	0.262366	10.756996357297	rs10889352	7174	1.74986136575914e-11	45.38216086
Phosphatidylcholine (18:1_18:2)	GCST90277309	2	57690087	T	C	-0.0886915	0.0188973	0.265333	5.5620685290776	rs9789400	7174	2.74114160201322e-06	22.02746321
Phosphatidylcholine (18:1_18:2)	GCST90277309	4	145707221	A	G	-0.152846	0.0340053	0.0666079	5.15066991072686	rs28844909	7174	7.06854601090131e-06	20.20295675
Phosphatidylcholine (18:1_18:2)	GCST90277309	4	169311729	A	G	-0.100717	0.0210833	0.195586	5.74169443664066	rs13128807	7174	1.81261497393251e-06	22.82066971
Phosphatidylcholine (18:1_18:2)	GCST90277309	5	96128576	T	C	0.242686	0.0544483	0.0250883	5.07411878310541	rs78882831	7174	8.43104130326776e-06	19.86647422
Phosphatidylcholine (18:1_18:2)	GCST90277309	6	18587903	T	C	0.579732	0.116356	0.0053898	6.19214902059545	rs142689129	7174	6.42467228039232e-07	24.82429825
Phosphatidylcholine (18:1_18:2)	GCST90277309	6	29796264	T	C	0.456612	0.103073	0.007336	5.01986395223614	rs11757990	7174	9.55291795344978e-06	19.62478052
Phosphatidylcholine (18:1_18:2)	GCST90277309	7	5810475	C	G	-0.180937	0.039225	0.0496455	5.39329587290482	rs147761802	7174	4.04300359119106e-06	21.27790502
Phosphatidylcholine (18:1_18:2)	GCST90277309	9	14382621	C	T	0.0906168	0.0175357	0.350278	6.61431865597149	rs7036554	7174	2.43042007651534e-07	26.70368703
Phosphatidylcholine (18:1_18:2)	GCST90277309	11	61770929	C	G	0.0905821	0.0170518	0.44432	6.95294620510554	rs174527	7174	1.11443256682032e-07	28.21917478
Phosphatidylcholine (18:1_18:2)	GCST90277309	11	61832870	C	A	-0.380135	0.0164306	0.590933	113.554014623626	rs174574	7174	2.79244981188421e-114	535.2650291
Phosphatidylcholine (18:1_18:2)	GCST90277309	11	62211023	G	A	-0.0995939	0.0209026	0.196435	5.71516298821319	rs118108980	7174	1.92680165993766e-06	22.70203866
Phosphatidylcholine (18:1_18:2)	GCST90277309	11	72735137	T	C	0.108605	0.0243439	0.135462	5.08260720037742	rs4944732	7174	8.26785401330797e-06	19.90303603
Phosphatidylcholine (18:1_18:2)	GCST90277309	11	107869185	C	A	-0.107354	0.0239034	0.859498	5.14329697318958	rs12798268	7174	7.18957182613032e-06	20.17052042
Phosphatidylcholine (18:1_18:2)	GCST90277309	11	116840252	G	A	-0.0910723	0.0172922	0.618586	6.84519975678004	rs613808	7174	1.42823687988111e-07	27.7378062
Phosphatidylcholine (18:1_18:2)	GCST90277309	11	126095437	C	T	-0.16788	0.0365785	0.05498	5.3454869600949	rs564216	7174	4.51349577130215e-06	21.06425661
Phosphatidylcholine (18:1_18:2)	GCST90277309	15	58379566	T	G	-0.105723	0.0170015	0.611241	9.27476888965472	rs1601935	7174	5.3116703022667e-10	38.66913673
Phosphatidylcholine (18:1_18:2)	GCST90277309	15	58431227	G	A	0.12469	0.0191496	0.266329	10.1002886610132	rs1077835	7174	7.93800446741116e-11	42.39785022
Phosphatidylcholine (18:1_18:2)	GCST90277309	15	59198971	A	G	-0.131319	0.029588	0.91259	5.03637879411254	rs62004153	7174	9.19647100422333e-06	19.69808076
Phosphatidylcholine (18:1_18:2)	GCST90277309	16	15036737	G	A	0.0792536	0.0177021	0.334003	5.11447152265745	rs6498540	7174	7.68295832341197e-06	20.04418571
Phosphatidylcholine (18:1_18:2)	GCST90277309	16	56960616	T	C	0.119523	0.0184798	0.27829	9.97575765956986	rs17231506	7174	1.05740738794692e-10	41.83198154
Phosphatidylcholine (18:1_18:2)	GCST90277309	18	13715335	G	A	-0.0819227	0.017466	0.325025	5.55625098262657	rs948727	7174	2.7781073109418e-06	21.9999454
Phosphatidylcholine (18:1_18:2)	GCST90277309	20	55260213	C	T	-0.332511	0.0721313	0.0142944	5.38753093107578	rs6023985	7174	4.09702929144281e-06	21.25027307
Phosphatidylcholine (18:1_18:2)	GCST90277309	21	37563977	C	G	0.0838757	0.016691	0.432244	6.28890907850625	rs2236605	7174	5.14151280187689e-07	25.25268731
Phosphatidylcholine (18:1_18:3)	GCST90277310	1	98597981	T	C	0.284754	0.0622387	0.0234183	5.31524197323665	rs114797690	6339	4.83902679324035e-06	20.93238149
Phosphatidylcholine (18:1_18:3)	GCST90277310	2	41556996	C	G	0.194902	0.0428663	0.0460933	5.25605548439576	rs149851240	6339	5.54554859865882e-06	20.67286142
Phosphatidylcholine (18:1_18:3)	GCST90277310	3	100870486	A	C	-0.0925391	0.0197301	0.272175	5.55605841019541	rs1116931	6339	2.77933943690509e-06	21.99844434
Phosphatidylcholine (18:1_18:3)	GCST90277310	4	5640434	G	A	0.0880261	0.0195031	0.645313	5.18805445223904	rs751841	6339	6.48553112268352e-06	20.37115375
Phosphatidylcholine (18:1_18:3)	GCST90277310	5	139952900	T	C	0.144324	0.0324512	0.0836398	5.05412116580177	rs17208010	6339	8.82833560287786e-06	19.77951289
Phosphatidylcholine (18:1_18:3)	GCST90277310	6	6411842	C	G	-0.0838465	0.018672	0.663942	5.14130681299029	rs2774509	6339	7.22259373786681e-06	20.16453446
Phosphatidylcholine (18:1_18:3)	GCST90277310	6	97082368	G	C	-0.398647	0.0821066	0.0119641	5.90949286693151	rs144128487	6339	1.23170621572548e-06	23.57332606
Phosphatidylcholine (18:1_18:3)	GCST90277310	6	156378387	T	A	-0.204074	0.0408869	0.0497213	6.21076073295976	rs9480321	6339	6.15515887156194e-07	24.91190769
Phosphatidylcholine (18:1_18:3)	GCST90277310	11	5586584	A	G	0.0883247	0.0188172	0.336806	5.56334089232753	rs10769099	6339	2.73312256440862e-06	22.03202117
Phosphatidylcholine (18:1_18:3)	GCST90277310	11	61855668	T	C	0.0800929	0.0179536	0.419025	5.08164009496253	rs174601	6339	8.28628573676118e-06	19.90146044
Phosphatidylcholine (18:1_18:3)	GCST90277310	11	80166090	T	A	-0.418342	0.0945619	0.00891182	5.00684103688531	rs116910056	6339	9.84371345431321e-06	19.57179045
Phosphatidylcholine (18:1_18:3)	GCST90277310	12	96120840	A	G	-0.153245	0.0342603	0.0787223	5.10568005262771	rs148879093	6339	7.84007012773645e-06	20.00738383
Phosphatidylcholine (18:1_18:3)	GCST90277310	13	110209642	C	T	0.425511	0.0955218	0.00858291	5.06661763325273	rs9559745	6339	8.57792741019229e-06	19.84342289
Phosphatidylcholine (18:1_18:3)	GCST90277310	15	58416983	A	G	0.0805541	0.0178791	0.492559	5.17190351236671	rs422137	6339	6.73126188781923e-06	20.29943699
Phosphatidylcholine (18:1_18:3)	GCST90277310	15	58432643	A	G	0.0905683	0.0191568	0.336674	5.63484957067571	rs8033940	6339	2.3181974796311e-06	22.35149114
Phosphatidylcholine (18:1_18:3)	GCST90277310	16	56960616	T	C	0.0890051	0.0197579	0.27829	5.17000510810584	rs17231506	6339	6.76075023453312e-06	20.29309175
Phosphatidylcholine (18:1_18:3)	GCST90277310	16	75302415	A	G	-0.476915	0.103199	0.00768061	5.40987887372606	rs140885981	6339	3.89153666200168e-06	21.35654457
Phosphatidylcholine (18:1_18:3)	GCST90277310	19	2561737	C	T	0.103443	0.0232853	0.820058	5.0437	rs2965212	6339	9.0427772139547e-06	19.73506401
Phosphatidylcholine (18:1_20:2)	GCST90277311	1	103864588	A	G	-0.373472	0.0814559	0.0138493	5.33426220558263	rs114139553	5852	4.63167197799555e-06	21.02185333
Phosphatidylcholine (18:1_20:2)	GCST90277311	1	217457286	T	C	0.178123	0.0364694	0.0737184	5.97280809944566	rs265114	5852	1.06461333218647e-06	23.85518371
Phosphatidylcholine (18:1_20:2)	GCST90277311	5	17302034	T	A	0.301312	0.0668288	0.0202168	5.17766822112627	rs17543793	5852	6.64250330051357e-06	20.3285092
Phosphatidylcholine (18:1_20:2)	GCST90277311	6	154419744	C	T	-0.138691	0.0308462	0.097062	5.15207392265618	rs9384216	5852	7.04573131108317e-06	20.21590643
Phosphatidylcholine (18:1_20:2)	GCST90277311	7	6332316	G	A	0.101975	0.0227489	0.204904	5.12470753113269	rs6944011	5852	7.50399384011826e-06	20.09401049
Phosphatidylcholine (18:1_20:2)	GCST90277311	7	10826150	A	G	-0.246539	0.0534979	0.0308439	5.38285542845088	rs80201535	5852	4.14137513406299e-06	21.23722611
Phosphatidylcholine (18:1_20:2)	GCST90277311	7	106989575	A	G	0.214035	0.0468614	0.0415867	5.29826408064275	rs116922907	5852	5.03194539168543e-06	20.86118986
Phosphatidylcholine (18:1_20:2)	GCST90277311	7	155435171	T	G	-0.275391	0.0620851	0.0251272	5.02981307224674	rs12113068	5852	9.33656075826831e-06	19.67545191
Phosphatidylcholine (18:1_20:2)	GCST90277311	8	9320758	T	A	0.121648	0.0251093	0.837461	5.88648559362068	rs6984305	5852	1.29871664403181e-06	23.47149406
Phosphatidylcholine (18:1_20:2)	GCST90277311	9	78442148	C	T	-0.116136	0.0213807	0.245125	7.23698828004417	rs7041283	5852	5.79444333213998e-08	29.50461065
Phosphatidylcholine (18:1_20:2)	GCST90277311	11	36094558	T	C	0.129906	0.0278262	0.148357	5.50891922490544	rs35195855	5852	3.09799544654442e-06	21.79468599
Phosphatidylcholine (18:1_20:2)	GCST90277311	11	61770929	C	G	0.0938072	0.0189305	0.44432	6.13226233081126	rs174527	5852	7.37458641774368e-07	24.55546578
Phosphatidylcholine (18:1_20:2)	GCST90277311	11	61839170	G	A	0.431366	0.0178977	0.409729	121.826635382948	rs174580	5852	1.4906120134066e-122	580.8946467
Phosphatidylcholine (18:1_20:2)	GCST90277311	11	62060922	A	G	0.18995	0.0289599	0.114819	10.2342173899177	rs12417747	5852	5.83153128783444e-11	43.02139415
Phosphatidylcholine (18:1_20:2)	GCST90277311	11	63036470	T	C	-0.157143	0.0340372	0.0811347	5.40195014801681	rs61893829	5852	3.96323525001018e-06	21.31485717
Phosphatidylcholine (18:1_20:2)	GCST90277311	11	75734293	G	A	-0.130437	0.022171	0.226939	8.37238205263106	rs656095	5852	4.24246186680376e-09	34.61234623
Phosphatidylcholine (18:1_20:2)	GCST90277311	12	54160565	A	G	-0.539131	0.102691	0.00880275	6.80347208501974	rs74089903	5852	1.57227284959553e-07	27.56283231
Phosphatidylcholine (18:1_20:2)	GCST90277311	12	124836915	G	T	0.106016	0.0214803	0.234539	6.08558702383873	rs10846753	5852	8.21131998087926e-07	24.35915076
Phosphatidylcholine (18:1_20:2)	GCST90277311	15	58431476	T	C	0.112792	0.0214881	0.258046	6.80121666266221	rs1800588	5852	1.58045937632378e-07	27.55247152
Phosphatidylcholine (18:1_20:2)	GCST90277311	15	70406039	G	A	0.638717	0.135466	0.00485193	5.60677587208315	rs117534325	5852	2.4730000658007e-06	22.23086372
Phosphatidylcholine (18:1_20:2)	GCST90277311	15	95538680	C	T	0.0840394	0.0188653	0.595798	5.0681674357576	rs7176661	5852	8.54737118210805e-06	19.84442203
Phosphatidylcholine (18:1_20:2)	GCST90277311	16	56976320	T	C	0.181803	0.0352747	0.0776737	6.57986383743885	rs56208677	5852	2.63109277828064e-07	26.56289668
Phosphatidylcholine (18:1_20:2)	GCST90277311	18	68219549	A	G	-0.306048	0.0666922	0.0192807	5.34256543633488	rs118150981	5852	4.54396066955777e-06	21.05857616
Phosphatidylcholine (18:1_20:2)	GCST90277311	20	40441104	G	T	0.151314	0.0303434	0.111851	6.19981899150939	rs73292027	5852	6.31220374394213e-07	24.86736333
Phosphatidylcholine (18:1_20:3)	GCST90277312	1	62494430	G	A	-0.0979136	0.018398	0.284726	6.97622085710432	rs10889335	7171	1.05628020946351e-07	28.32336233
Phosphatidylcholine (18:1_20:3)	GCST90277312	1	94975736	T	C	-0.0925279	0.0175967	0.332583	6.82539667379467	rs2797620	7171	1.49486965553355e-07	27.64922427
Phosphatidylcholine (18:1_20:3)	GCST90277312	2	10043013	G	C	-0.497499	0.106742	0.00622502	5.49423006719545	rs79047909	7171	3.20457125540758e-06	21.72269741
Phosphatidylcholine (18:1_20:3)	GCST90277312	3	22971838	G	A	0.08479	0.0168448	0.416127	6.30715788320478	rs822798	7171	4.92994548375264e-07	25.33713776
Phosphatidylcholine (18:1_20:3)	GCST90277312	4	115193660	C	A	-0.4923	0.104516	0.00671122	5.59889289699724	rs182828998	7171	2.51829789814349e-06	22.18677153
Phosphatidylcholine (18:1_20:3)	GCST90277312	4	172429853	G	A	0.17815	0.0393727	0.0520518	5.2117219103425	rs116647148	7171	6.14155138235105e-06	20.47298923
Phosphatidylcholine (18:1_20:3)	GCST90277312	6	18489429	C	G	0.513333	0.114403	0.00555883	5.13418350025939	rs12198590	7171	7.34203583269179e-06	20.13369762
Phosphatidylcholine (18:1_20:3)	GCST90277312	6	123327335	G	A	0.135712	0.0301393	0.0821802	5.16728014026998	rs72974647	7171	6.80330372189483e-06	20.27543492
Phosphatidylcholine (18:1_20:3)	GCST90277312	6	138148100	T	G	0.297184	0.0661181	0.0170391	5.15040381853727	rs113366516	7171	7.07287823544101e-06	20.2027327
Phosphatidylcholine (18:1_20:3)	GCST90277312	8	59010827	G	A	-0.137364	0.0292828	0.0901021	5.55796624524014	rs6985657	7171	2.76715670934704e-06	22.00496363
Phosphatidylcholine (18:1_20:3)	GCST90277312	8	84222419	G	C	-0.0950011	0.019056	0.257608	6.19927690966256	rs10504795	7171	6.32008749006154e-07	24.8538561
Phosphatidylcholine (18:1_20:3)	GCST90277312	10	5578436	T	C	0.132942	0.0286141	0.902958	5.46325161206181	rs7897746	7171	3.44150486593609e-06	21.58560547
Phosphatidylcholine (18:1_20:3)	GCST90277312	11	61788567	C	A	0.223567	0.0264076	0.113173	16.5178162491026	rs61896141	7171	3.0351751014511e-17	71.67332168
Phosphatidylcholine (18:1_20:3)	GCST90277312	11	75745535	T	A	-0.0997258	0.0196402	0.240793	6.40721176596261	rs695112	7171	3.91550906747804e-07	25.78239429
Phosphatidylcholine (18:1_20:3)	GCST90277312	11	119000408	G	A	0.259685	0.0516102	0.0277247	6.30313851368403	rs75926193	7171	4.97578362252832e-07	25.31760646
Phosphatidylcholine (18:1_20:3)	GCST90277312	12	120977490	A	G	-0.0830459	0.0167807	0.546768	6.11752653301992	rs7139079	7171	7.62910280088028e-07	24.49154855
Phosphatidylcholine (18:1_20:3)	GCST90277312	14	95434157	C	T	0.193677	0.0411249	0.0442094	5.59742813455434	rs17092227	7171	2.52680580202353e-06	22.17922614
Phosphatidylcholine (18:1_20:3)	GCST90277312	15	58368884	C	T	0.172644	0.0388283	0.0478687	5.05247367777062	rs59739041	7171	8.86188933210188e-06	19.76997984
Phosphatidylcholine (18:1_20:3)	GCST90277312	15	58432643	A	G	0.0952484	0.0180619	0.336674	6.86087640306718	rs8033940	7171	1.37760146809518e-07	27.809201
Phosphatidylcholine (18:1_20:3)	GCST90277312	16	15036737	G	A	-0.154636	0.0177082	0.334003	17.5147606267627	rs6498540	7171	3.05660538034937e-18	76.25571152
Phosphatidylcholine (18:1_20:3)	GCST90277312	16	15773795	G	T	0.0813724	0.0183934	0.296257	5.00757874425624	rs56374730	7171	9.8270067812782e-06	19.57177523
Phosphatidylcholine (18:1_20:3)	GCST90277312	19	19117327	A	G	-0.0934552	0.0195173	0.752594	5.76584331091599	rs10423742	7171	1.71457579764392e-06	22.92806832
Phosphatidylcholine (18:1_20:3)	GCST90277312	19	19210016	G	C	-0.246729	0.0386414	0.0521856	9.74039079386569	rs150057262	7171	1.81806416252197e-10	40.76943488
Phosphatidylcholine (18:1_20:3)	GCST90277312	19	54173068	C	T	-0.0922443	0.0170907	0.592842	7.15673046573531	rs641738	7171	6.97058992534785e-08	29.13126724
Phosphatidylcholine (18:1_20:3)	GCST90277312	20	25397682	G	A	-0.079295	0.0168577	0.535632	5.58540312967361	rs6083838	7171	2.59774710991358e-06	22.12559534
Phosphatidylcholine (18:1_20:4)	GCST90277313	1	62652525	C	A	-0.0853107	0.0188257	0.262055	5.22576242154763	rs10889353	7173	5.94617351872954e-06	20.53547457
Phosphatidylcholine (18:1_20:4)	GCST90277313	1	230143835	G	A	0.0941932	0.0195614	0.768449	5.82421411182729	rs4846905	7173	1.49894565705563e-06	23.18671559
Phosphatidylcholine (18:1_20:4)	GCST90277313	2	101570369	C	T	0.0995155	0.0201051	0.228567	6.11976807360484	rs79113397	7173	7.58982786596923e-07	24.50016356
Phosphatidylcholine (18:1_20:4)	GCST90277313	2	141078979	A	T	0.15649	0.0349763	0.928641	5.10900930039409	rs1917701	7173	7.78019889605308e-06	20.01821966
Phosphatidylcholine (18:1_20:4)	GCST90277313	4	115324589	G	A	-0.45817	0.101575	0.00709396	5.18310919904823	rs76582138	7173	6.55980305810833e-06	20.34602792
Phosphatidylcholine (18:1_20:4)	GCST90277313	4	140028398	C	T	-0.0807281	0.0168282	0.541315	5.78515249931426	rs6850591	7173	1.64001379329425e-06	23.01304743
Phosphatidylcholine (18:1_20:4)	GCST90277313	6	2822782	C	T	-0.425137	0.0940047	0.0086673	5.20753016746001	rs116814948	7173	6.20111567258778e-06	20.45307786
Phosphatidylcholine (18:1_20:4)	GCST90277313	7	39265042	G	C	-0.0760807	0.0171392	0.63375	5.03792402643266	rs4628166	7173	9.16380783726608e-06	19.70461284
Phosphatidylcholine (18:1_20:4)	GCST90277313	11	61490996	C	T	-0.129638	0.0204126	0.782953	9.64515673052257	rs2943813	7173	2.26382717805969e-10	40.33369352
Phosphatidylcholine (18:1_20:4)	GCST90277313	11	61770929	C	G	-0.160455	0.0169991	0.44432	20.3001699800076	rs174527	7173	5.00991110619159e-21	89.09527082
Phosphatidylcholine (18:1_20:4)	GCST90277313	11	61785208	T	G	-0.507503	0.015992	0.407753	206.260827579367	rs174537	7173	5.48494681317093e-207	1007.097842
Phosphatidylcholine (18:1_20:4)	GCST90277313	11	62314821	G	T	0.18654	0.0296908	0.0873313	9.45284827475432	rs113394924	7173	3.52493996938203e-10	39.47300101
Phosphatidylcholine (18:1_20:4)	GCST90277313	11	62435462	G	A	-0.0918283	0.0188177	0.301508	5.96566707706569	rs3018617	7173	1.08226327843128e-06	23.81332327
Phosphatidylcholine (18:1_20:4)	GCST90277313	11	75723045	A	T	-0.0772355	0.0169243	0.48535	5.29152477089636	rs10793123	7173	5.11063928603356e-06	20.82631797
Phosphatidylcholine (18:1_20:4)	GCST90277313	11	75745089	T	C	-0.113887	0.0198453	0.232379	8.00194266053509	rs531117	7173	9.95536848406695e-09	32.933127
Phosphatidylcholine (18:1_20:4)	GCST90277313	12	76255614	T	C	-0.212622	0.0481015	0.0323389	5.00030124895417	rs113913626	7173	9.99306589169332e-06	19.53885719
Phosphatidylcholine (18:1_20:4)	GCST90277313	13	31500828	G	A	0.184219	0.0403803	0.0455946	5.28802321866913	rs73176681	7173	5.15201099668933e-06	20.81276395
Phosphatidylcholine (18:1_20:4)	GCST90277313	14	79220260	C	T	-0.260712	0.053834	0.0262383	5.88419212050539	rs75976069	7173	1.30559320012368e-06	23.45355832
Phosphatidylcholine (18:1_20:4)	GCST90277313	14	94523321	T	C	-0.0981277	0.0186254	0.282398	6.84949877692537	rs61978272	7173	1.41416870769371e-07	27.75696785
Phosphatidylcholine (18:1_20:4)	GCST90277313	15	58431280	C	T	0.0986416	0.0192062	0.266328	6.54046875459204	rs1077834	7173	2.88092031073769e-07	26.37772414
Phosphatidylcholine (18:1_20:4)	GCST90277313	16	1939264	T	G	0.232307	0.0453863	0.035936	6.50073503805575	rs147549994	7173	3.15693007086058e-07	26.198416
Phosphatidylcholine (18:1_20:4)	GCST90277313	16	56954132	T	C	0.0848865	0.018448	0.282691	5.37010894883497	rs173539	7173	4.26472518794627e-06	21.17281851
Phosphatidylcholine (18:1_20:4)	GCST90277313	16	78573129	CA	C	0.215398	0.0485472	0.0300222	5.03326508063144	rs113049169	7173	9.26264286212856e-06	19.68588572
Phosphatidylcholine (18:1_20:4)	GCST90277313	18	52743009	C	T	-0.489187	0.0890169	0.00935496	7.39503308414424	rs147797702	7173	4.02686356889913e-08	30.19985673
Phosphatidylcholine (18:1_20:4)	GCST90277313	19	7552489	C	G	-0.101981	0.0218026	0.817577	5.52961447593717	rs793864	7173	2.95383018402383e-06	21.87872242
Phosphatidylcholine (18:1_20:4)	GCST90277313	19	19269704	G	A	-0.276291	0.0377293	0.0535314	12.5719495619412	rs187429064	7173	2.67947949593084e-13	53.62607128
Phosphatidylcholine (18:1_20:4)	GCST90277313	19	19277691	T	A	-0.190759	0.0343838	0.0624678	7.52341124596031	rs8107974	7173	2.99632386978074e-08	30.77955454
Phosphatidylcholine (18:1_20:4)	GCST90277313	19	54173068	C	T	-0.0851942	0.0170472	0.592842	6.22619004777971	rs641738	7173	5.94032152556642e-07	24.97548586
Phosphatidylcholine (18:1_20:4)	GCST90277313	20	25397682	G	A	-0.0745078	0.0168167	0.535632	5.02072727156024	rs6083838	7173	9.53394689289211e-06	19.63007355
Phosphatidylcholine (18:1_20:4)	GCST90277313	20	36497804	A	G	-0.130098	0.0287245	0.0933155	5.22081968670939	rs73618588	7173	6.01423388642814e-06	20.51333558
Phosphatidylcholine (18:2_18:2)	GCST90277314	1	62670407	A	C	0.0917244	0.0188552	0.737281	5.93171910750533	rs1168127	7174	1.17025604318252e-06	23.6650525
Phosphatidylcholine (18:2_18:2)	GCST90277314	2	204695970	G	A	0.156781	0.0327513	0.0771865	5.7629577558795	rs148498852	7174	1.72600577358405e-06	22.91552303
Phosphatidylcholine (18:2_18:2)	GCST90277314	2	227805415	G	A	-0.296879	0.0628312	0.0196227	5.63020830487128	rs59256568	7174	2.34310469974113e-06	22.32586264
Phosphatidylcholine (18:2_18:2)	GCST90277314	3	10450834	T	C	0.0863635	0.017876	0.320135	5.85895050310891	rs62238391	7174	1.38372407412994e-06	23.3410171
Phosphatidylcholine (18:2_18:2)	GCST90277314	3	80053426	C	A	-0.0818989	0.0176422	0.328138	5.45524018241479	rs13078306	7174	3.50557947608596e-06	21.55016775
Phosphatidylcholine (18:2_18:2)	GCST90277314	3	95414411	A	G	0.295692	0.0637559	0.0174627	5.44612256763116	rs56158036	7174	3.57995388526342e-06	21.50989983
Phosphatidylcholine (18:2_18:2)	GCST90277314	4	159948553	G	A	0.079643	0.0167973	0.567217	5.66526492298517	rs4271965	7174	2.16139965104121e-06	22.48103304
Phosphatidylcholine (18:2_18:2)	GCST90277314	4	169277659	A	G	-0.111583	0.0250095	0.130232	5.08344526067822	rs13150924	7174	8.25191487665553e-06	19.90609392
Phosphatidylcholine (18:2_18:2)	GCST90277314	4	185838932	T	G	0.421877	0.0896049	0.010032	5.59445829369339	rs139598970	7174	2.54414410145905e-06	22.1670642
Phosphatidylcholine (18:2_18:2)	GCST90277314	5	52415905	G	A	-0.095992	0.0178967	0.678822	7.0753848630299	rs7717591	7174	8.40649844485779e-08	28.76896013
Phosphatidylcholine (18:2_18:2)	GCST90277314	7	91299442	T	G	-0.081769	0.0176579	0.338777	5.4312377430232	rs7798734	7174	3.70477857960491e-06	21.4436775
Phosphatidylcholine (18:2_18:2)	GCST90277314	7	120336033	G	A	0.158049	0.0344205	0.0695248	5.34989484033071	rs35958132	7174	4.46791764803981e-06	21.08381298
Phosphatidylcholine (18:2_18:2)	GCST90277314	10	93203138	T	C	0.362427	0.0795703	0.0117995	5.2733593953903	rs117017186	7174	5.32893722913989e-06	20.74622566
Phosphatidylcholine (18:2_18:2)	GCST90277314	11	61832870	C	A	-0.22178	0.0168521	0.590933	38.3805648121275	rs174574	7174	4.16327585559027e-39	173.1955396
Phosphatidylcholine (18:2_18:2)	GCST90277314	11	107883610	G	C	-0.107762	0.0238487	0.860427	5.19926378388063	rs7122803	7174	6.32027850640469e-06	20.41746713
Phosphatidylcholine (18:2_18:2)	GCST90277314	13	79574011	T	C	-0.839271	0.183321	0.00253154	5.32149955779116	rs147002062	7174	4.76980299791516e-06	20.95945562
Phosphatidylcholine (18:2_18:2)	GCST90277314	15	58379566	T	G	-0.0940479	0.0170735	0.611241	7.42650021910139	rs1601935	7174	3.7454135808009e-08	30.34262065
Phosphatidylcholine (18:2_18:2)	GCST90277314	15	58431227	G	A	0.114534	0.019222	0.266329	8.5746942379488	rs1077835	7174	2.66259898461206e-09	35.50354432
Phosphatidylcholine (18:2_18:2)	GCST90277314	16	15036737	G	A	0.0934402	0.0177453	0.334003	6.84275981037162	rs6498540	7174	1.43628356049474e-07	27.72686877
Phosphatidylcholine (18:2_18:2)	GCST90277314	16	56954132	T	C	0.0984345	0.0184699	0.282691	6.99392253867835	rs173539	7174	1.01409224440244e-07	28.40309008
Phosphatidylcholine (18:2_18:2)	GCST90277314	17	34718046	T	C	-0.0766319	0.0171208	0.585014	5.11229166242028	rs11869356	7174	7.72161844375095e-06	20.03415729
Phosphatidylcholine (18:2_18:2)	GCST90277314	20	46799183	A	G	0.320882	0.0654187	0.0175509	6.02056762085684	rs117675848	7174	9.53745230499075e-07	24.05951634
Phosphatidylcholine (18:2_18:2)	GCST90277314	21	25877514	A	G	-0.0767847	0.0168318	0.417562	5.28803750537382	rs80315588	7174	5.15184151710329e-06	20.81077527
Phosphatidylcholine (18:2_18:2)	GCST90277314	21	37563977	C	G	0.0757591	0.0167499	0.432244	5.20806253991361	rs2236605	7174	6.19351879833145e-06	20.4571522
Phosphatidylcholine (18:2_20:1)	GCST90277315	3	38782852	G	A	-0.0938093	0.0211918	0.710164	5.01152340332106	rs4622847	5521	9.73815306820828e-06	19.59548863
Phosphatidylcholine (18:2_20:1)	GCST90277315	3	87312021	T	C	0.0893909	0.0191873	0.422599	5.48845862722094	rs56128146	5521	3.24744177235391e-06	21.7049549
Phosphatidylcholine (18:2_20:1)	GCST90277315	3	116723503	C	T	0.0911693	0.019686	0.615304	5.42994595706317	rs17484	5521	3.71581465245905e-06	21.44777668
Phosphatidylcholine (18:2_20:1)	GCST90277315	4	14321016	A	G	0.0859389	0.0191403	0.425108	5.13898669377214	rs9994217	5521	7.26128204734477e-06	20.15960878
Phosphatidylcholine (18:2_20:1)	GCST90277315	4	74104898	A	C	0.265952	0.0564591	0.030279	5.59688724293949	rs78098253	5521	2.5299547702378e-06	22.18904544
Phosphatidylcholine (18:2_20:1)	GCST90277315	4	85577702	C	T	0.360253	0.0780105	0.0178357	5.40250658214254	rs62315647	5521	3.95816065824414e-06	21.3259845
Phosphatidylcholine (18:2_20:1)	GCST90277315	5	33202141	A	C	-0.0931237	0.0209771	0.289858	5.03656879592098	rs11950850	5521	9.19244847107426e-06	19.70740987
Phosphatidylcholine (18:2_20:1)	GCST90277315	5	112580236	T	C	-0.158075	0.035225	0.0804983	5.13429408523254	rs72795807	5521	7.34016655848259e-06	20.13837286
Phosphatidylcholine (18:2_20:1)	GCST90277315	6	138435656	T	A	-0.13104	0.0278288	0.153765	5.59338824805139	rs9402974	5521	2.55042027336142e-06	22.17271167
Phosphatidylcholine (18:2_20:1)	GCST90277315	8	128749313	T	C	-0.0967095	0.0198378	0.374208	5.95093654618226	rs200921913	5521	1.11960145403931e-06	23.76573558
Phosphatidylcholine (18:2_20:1)	GCST90277315	10	70181497	T	A	0.084505	0.0189552	0.439408	5.07478696610786	rs10740329	5521	8.4180797132433e-06	19.87504268
Phosphatidylcholine (18:2_20:1)	GCST90277315	11	61594967	G	A	0.241259	0.0507567	0.036937	5.68807557293818	rs79136768	5521	2.05080528074676e-06	22.59333232
Phosphatidylcholine (18:2_20:1)	GCST90277315	11	61678244	C	A	-0.242209	0.0452746	0.0486918	7.03861265627087	rs182173873	5521	9.14928895346327e-08	28.6201107
Phosphatidylcholine (18:2_20:1)	GCST90277315	11	61854084	C	G	0.323477	0.0187296	0.419198	64.4064896945323	rs174599	5521	3.92202452879072e-65	298.2838971
Phosphatidylcholine (18:2_20:1)	GCST90277315	11	64254349	T	C	0.151053	0.0278538	0.129677	7.21474349735614	rs2302263	5521	6.098970077465e-08	29.40964649
Phosphatidylcholine (18:2_20:1)	GCST90277315	11	97015272	A	G	0.276816	0.0608213	0.0295319	5.26437456039616	rs72956488	5521	5.44033245068581e-06	20.71433428
Phosphatidylcholine (18:2_20:1)	GCST90277315	12	31290266	T	C	0.253855	0.0566207	0.0301347	5.12571468459294	rs117210128	5521	7.48661181683522e-06	20.10115327
Phosphatidylcholine (18:2_20:1)	GCST90277315	17	36639734	T	C	-0.103285	0.0229366	0.260816	5.16567563860199	rs211991	5521	6.82848502607527e-06	20.27759413
Phosphatidylcholine (18:2_20:1)	GCST90277315	17	68929782	T	C	-0.0937445	0.0193342	0.55007	5.89411504790514	rs4147976	5521	1.27610071526474e-06	23.50927199
Phosphatidylcholine (18:2_20:3)	GCST90277316	1	62679768	A	G	-0.0924266	0.019804	0.261773	5.50760309578103	rs11208004	6615	3.10739815984566e-06	21.7815168
Phosphatidylcholine (18:2_20:3)	GCST90277316	1	87589957	T	G	0.164463	0.0371834	0.0564678	5.00494570808084	rs60417255	6615	9.88676683147686e-06	19.56312451
Phosphatidylcholine (18:2_20:3)	GCST90277316	1	91866179	A	T	-0.157982	0.0351516	0.063809	5.14924113364657	rs2489189	6615	7.0918389792868e-06	20.19877446
Phosphatidylcholine (18:2_20:3)	GCST90277316	1	230167404	T	C	0.103551	0.020799	0.77689	6.18304043665683	rs10779836	6615	6.56084176220229e-07	24.7869839
Phosphatidylcholine (18:2_20:3)	GCST90277316	3	23041410	G	A	-0.200112	0.0448491	0.038135	5.08340845794684	rs75662719	6615	8.2526141852751e-06	19.90851196
Phosphatidylcholine (18:2_20:3)	GCST90277316	4	43914879	C	A	-0.0933703	0.0184796	0.674294	6.35027229915165	rs2347672	6615	4.46403612908245e-07	25.52891607
Phosphatidylcholine (18:2_20:3)	GCST90277316	5	99176070	A	G	-0.582763	0.122406	0.00492728	5.70599172932269	rs138827081	6615	1.96792376636874e-06	22.66619017
Phosphatidylcholine (18:2_20:3)	GCST90277316	6	29796264	T	C	0.471156	0.105135	0.007336	5.12250107269813	rs11757990	6615	7.54221532934131e-06	20.0832879
Phosphatidylcholine (18:2_20:3)	GCST90277316	6	98413921	C	G	-0.276565	0.0609686	0.0205396	5.23475973119491	rs146084531	6615	5.82425349287414e-06	20.57699685
Phosphatidylcholine (18:2_20:3)	GCST90277316	7	155488156	T	C	-0.154114	0.0327521	0.0836745	5.58807929246876	rs76833802	6615	2.58178877065707e-06	22.14144103
Phosphatidylcholine (18:2_20:3)	GCST90277316	10	58741730	C	T	-0.131411	0.0294321	0.101287	5.08962067628074	rs35480480	6615	8.13540772905498e-06	19.93521572
[truncated: 2,593 more rows]
